# Supplementary material for: Key wheat GRF genes constraining wheat tillering of mutant dmc
Source: PeerJ. 2021 Apr 8;9:e11235. doi: 10.7717/peerj.11235 (PMC8038642; doi:10.7717/peerj.11235)
Supplement: Supplemental Information 1 [file peerj-09-11235-s001.zip]

Archive with 27 entries (22 files):
- supplementary file 1/
- supplementary file 1/Supplementary Table SS.xlsx
- supplementary file 1/The raw data for qPT-PCR/
- supplementary file 1/The raw data for qPT-PCR/Figure 10/
- supplementary file 1/The raw data for qPT-PCR/Figure 10/12,20,30,43.xlsx
- supplementary file 1/The raw data for qPT-PCR/Figure 10/16,18,27,40.xlsx
- supplementary file 1/The raw data for qPT-PCR/Figure 10/25,5,1,34.xlsx
- supplementary file 1/The raw data for qPT-PCR/Figure 10/28,3,9,11.xlsx
- supplementary file 1/The raw data for qPT-PCR/Figure 10/757,38,22,37.xlsx
- supplementary file 1/The raw data for qPT-PCR/Figure 11/
- supplementary file 1/The raw data for qPT-PCR/Figure 11/12,20,30,43.xlsx
- supplementary file 1/The raw data for qPT-PCR/Figure 11/16,18,27,40.xlsx
- supplementary file 1/The raw data for qPT-PCR/Figure 11/25,5,1.xlsx
- supplementary file 1/The raw data for qPT-PCR/Figure 11/28,3,9,11.xlsx
- supplementary file 1/The raw data for qPT-PCR/Figure 11/34.xlsx
- supplementary file 1/The raw data for qPT-PCR/Figure 11/757,38,22,37.xlsx
- supplementary file 1/The raw data for qPT-PCR/Figure 9/
- supplementary file 1/The raw data for qPT-PCR/Figure 9/1,3.xlsx
- supplementary file 1/The raw data for qPT-PCR/Figure 9/10,11,13,27.xlsx
- supplementary file 1/The raw data for qPT-PCR/Figure 9/12,20,14.xlsx
- supplementary file 1/The raw data for qPT-PCR/Figure 9/18,19,21,22.xlsx
- supplementary file 1/The raw data for qPT-PCR/Figure 9/23,25,30.xlsx
- supplementary file 1/The raw data for qPT-PCR/Figure 9/37,2.xlsx
- supplementary file 1/The raw data for qPT-PCR/Figure 9/40,34,43,38.xlsx
- supplementary file 1/The raw data for qPT-PCR/Figure 9/5,6.xlsx
- supplementary file 1/The raw data for qPT-PCR/Figure 9/773,757.xlsx
- supplementary file 1/The raw data for qPT-PCR/Figure 9/9,15,16,28.xlsx
