# Supplementary material for: Key wheat GRF genes constraining wheat tillering of mutant dmc
Source: PeerJ. 2021 Apr 8;9:e11235. doi: 10.7717/peerj.11235 (PMC8038642; doi:10.7717/peerj.11235)
Supplement: Supplemental Information 1 [file peerj-09-11235-s001.zip › supplementary file 1/Supplementary Table SS.xlsx]

## Sheet: Sheet1
Supplementary Table SS The names of the primer corresponding to the genes
S/NO	Gene	Primer name
1	TaGRF1-6A	GRF10
2	TaGRF1-6B	GRF19
3	TaGRF1-6D	GRF28
4	TaGRF2-6A	GRF773
5	TaGRF2-7A	GRF12
6	TaGRF2-7B	GRF20
7	TaGRF2-7D	GRF30
8	TaGRF3-2A	GRF3
9	TaGRF3-2D	GRF23
10	TaGRF4-2B	GRF15
11	TaGRF4-6A	GRF9
12	TaGRF4-6B	GRF18
13	TaGRF4-6D	GRF27
14	TaGRF5-4A	GRF6
15	TaGRF5-7A	GRF11
16	TaGRF5-7D	GRF40
17	TaGRF6-4A	GRF34
18	TaGRF6-4B	GRF16
19	TaGRF6-4D	GRF25
20	TaGRF9-4A	GRF5
21	TaGRF9-4D	GRF37
22	TaGRF10-6A	GRF43
23	TaGRF10-6B	GRF757
24	TaGRF10-6D	GRF38
25	TaGRF11-2A	GRF1
26	TaGRF11-2B	GRF13
27	TaGRF11-2D	GRF21
28	TaGRF12-2A	GRF2
29	TaGRF12-2B	GRF14
30	TaGRF12-2D	GRF22
