# Supplementary material for: Key wheat GRF genes constraining wheat tillering of mutant dmc
Source: PeerJ. 2021 Apr 8;9:e11235. doi: 10.7717/peerj.11235 (PMC8038642; doi:10.7717/peerj.11235)
Supplement: Supplemental Information 1 [file peerj-09-11235-s001.zip › supplementary file 1/The raw data for qPT-PCR/Figure 10/12,20,30,43.xlsx]

## Sheet: 0
	Well	Fluor	Target	Content	Sample	Biological Set Name	Cq	Cq Mean	Cq Std. Dev	Starting Quantity (SQ)	Log Starting Quantity	SQ Mean	SQ Std. Dev	Set Point	Well Note
	A01	SYBR	Actin	Unkn-01	WT1		25.508	25.6337	0.169164					60
	A02	SYBR	Actin	Unkn-01	WT1		25.826	25.6337	0.169164					60
	A03	SYBR	Actin	Unkn-01	WT1		25.567	25.6337	0.169164					60
	A04	SYBR	Actin	Unkn-02	DMC1		24.5784	24.5938	0.189613					60
	A05	SYBR	Actin	Unkn-02	DMC1		24.4123	24.5938	0.189613					60
	A06	SYBR	Actin	Unkn-02	DMC1		24.7906	24.5938	0.189613					60
	A07	SYBR	GRF12	Unkn-03	WT1		34.4113	34.3861	0.171974					60
	A08	SYBR	GRF12	Unkn-03	WT1		34.544	34.3861	0.171974					60
	A09	SYBR	GRF12	Unkn-03	WT1		34.2029	34.3861	0.171974					60
	A10	SYBR	GRF12	Unkn-04	DMC1		35.9425	36.0272	0.20955					60
	A11	SYBR	GRF12	Unkn-04	DMC1		36.2658	36.0272	0.20955					60
	A12	SYBR	GRF12	Unkn-04	DMC1		35.8732	36.0272	0.20955					60
	B01	SYBR	grf20	Unkn-05	WT1		34.097	34.0491	0.178281					60
	B02	SYBR	grf20	Unkn-05	WT1		34.1985	34.0491	0.178281					60
	B03	SYBR	grf20	Unkn-05	WT1		33.8517	34.0491	0.178281					60
	B04	SYBR	grf20	Unkn-06	DMC1		35.6841	35.5607	0.120828					60
	B05	SYBR	grf20	Unkn-06	DMC1		35.5555	35.5607	0.120828					60
	B06	SYBR	grf20	Unkn-06	DMC1		35.4426	35.5607	0.120828					60
	B07	SYBR	GRF30	Unkn-07	WT1		35.8804	35.9371	0.213474					60
	B08	SYBR	GRF30	Unkn-07	WT1		35.7577	35.9371	0.213474					60
	B09	SYBR	GRF30	Unkn-07	WT1		36.1732	35.9371	0.213474					60
	B10	SYBR	GRF30	Unkn-08	DMC1		37.561	37.3324	0.297826					60
	B11	SYBR	GRF30	Unkn-08	DMC1		37.4406	37.3324	0.297826					60
	B12	SYBR	GRF30	Unkn-08	DMC1		36.9956	37.3324	0.297826					60
	C01	SYBR	GRF43	Unkn-09	WT1		30.6161	30.502	0.105063					60
	C02	SYBR	GRF43	Unkn-09	WT1		30.4807	30.502	0.105063					60
	C03	SYBR	GRF43	Unkn-09	WT1		30.4092	30.502	0.105063					60
	C04	SYBR	GRF43	Unkn-10	DMC1		30.4303	30.4947	0.291404					60
	C05	SYBR	GRF43	Unkn-10	DMC1		30.2409	30.4947	0.291404					60
	C06	SYBR	GRF43	Unkn-10	DMC1		30.813	30.4947	0.291404					60
	C07	SYBR	Actin	Unkn-11	WT2		23.9664	23.9744	0.122902					60
	C08	SYBR	Actin	Unkn-11	WT2		23.8558	23.9744	0.122902					60
	C09	SYBR	Actin	Unkn-11	WT2		24.1012	23.9744	0.122902					60
	C10	SYBR	Actin	Unkn-12	DMC2		24.5194	24.5261	0.00782648					60
	C11	SYBR	Actin	Unkn-12	DMC2		24.5241	24.5261	0.00782648					60
	C12	SYBR	Actin	Unkn-12	DMC2		24.5347	24.5261	0.00782648					60
	D01	SYBR	GRF12	Unkn-13	WT2		32.5614	32.6067	0.143285					60
	D02	SYBR	GRF12	Unkn-13	WT2		32.7671	32.6067	0.143285					60
	D03	SYBR	GRF12	Unkn-13	WT2		32.4915	32.6067	0.143285					60
	D04	SYBR	GRF12	Unkn-14	DMC2		32.3313	32.5614	0.202665					60
	D05	SYBR	GRF12	Unkn-14	DMC2		32.7134	32.5614	0.202665					60
	D06	SYBR	GRF12	Unkn-14	DMC2		32.6394	32.5614	0.202665					60
	D07	SYBR	grf20	Unkn-15	WT2		34.0141	33.8881	0.119595					60
	D08	SYBR	grf20	Unkn-15	WT2		33.7762	33.8881	0.119595					60
	D09	SYBR	grf20	Unkn-15	WT2		33.8741	33.8881	0.119595					60
	D10	SYBR	grf20	Unkn-16	DMC2		34.1411	34.1192	0.111402					60
	D11	SYBR	grf20	Unkn-16	DMC2		34.218	34.1192	0.111402					60
	D12	SYBR	grf20	Unkn-16	DMC2		33.9985	34.1192	0.111402					60
	E01	SYBR	GRF30	Unkn-17	WT2		33.8539	34.0721	0.247742					60
	E02	SYBR	GRF30	Unkn-17	WT2		34.0209	34.0721	0.247742					60
	E03	SYBR	GRF30	Unkn-17	WT2		34.3414	34.0721	0.247742					60
	E04	SYBR	GRF30	Unkn-18	DMC2		34.3488	34.2257	0.149637					60
	E05	SYBR	GRF30	Unkn-18	DMC2		34.2691	34.2257	0.149637					60
	E06	SYBR	GRF30	Unkn-18	DMC2		34.0592	34.2257	0.149637					60
	E07	SYBR	GRF43	Unkn-19	WT2		31.491	31.4343	0.154277					60
	E08	SYBR	GRF43	Unkn-19	WT2		31.2597	31.4343	0.154277					60
	E09	SYBR	GRF43	Unkn-19	WT2		31.5522	31.4343	0.154277					60
	E10	SYBR	GRF43	Unkn-20	DMC2		31.9037	31.9419	0.0739156					60
	E11	SYBR	GRF43	Unkn-20	DMC2		32.0271	31.9419	0.0739156					60
	E12	SYBR	GRF43	Unkn-20	DMC2		31.8948	31.9419	0.0739156					60
	F01	SYBR	Actin	Unkn-21	WT3		24.2326	23.9191	0.275814					60
	F02	SYBR	Actin	Unkn-21	WT3		23.8111	23.9191	0.275814					60
	F03	SYBR	Actin	Unkn-21	WT3		23.7136	23.9191	0.275814					60
	F04	SYBR	Actin	Unkn-22	DMC3		24.0774	23.8821	0.169396					60
	F05	SYBR	Actin	Unkn-22	DMC3		23.7745	23.8821	0.169396					60
	F06	SYBR	Actin	Unkn-22	DMC3		23.7945	23.8821	0.169396					60
	F07	SYBR	GRF12	Unkn-23	WT3		32.5972	32.8021	0.208232					60
	F08	SYBR	GRF12	Unkn-23	WT3		32.7957	32.8021	0.208232					60
	F09	SYBR	GRF12	Unkn-23	WT3		33.0135	32.8021	0.208232					60
	F10	SYBR	GRF12	Unkn-24	DMC3		32.2032	32.4066	0.18744					60
	F11	SYBR	GRF12	Unkn-24	DMC3		32.5724	32.4066	0.18744					60
	F12	SYBR	GRF12	Unkn-24	DMC3		32.4443	32.4066	0.18744					60
	G01	SYBR	grf20	Unkn-25	WT3		33.0623	32.852	0.188685					60
	G02	SYBR	grf20	Unkn-25	WT3		32.796	32.852	0.188685					60
	G03	SYBR	grf20	Unkn-25	WT3		32.6976	32.852	0.188685					60
	G04	SYBR	grf20	Unkn-26	DMC3		32.2967	32.4333	0.175208					60
	G05	SYBR	grf20	Unkn-26	DMC3		32.3725	32.4333	0.175208					60
	G06	SYBR	grf20	Unkn-26	DMC3		32.6309	32.4333	0.175208					60
	G07	SYBR	GRF30	Unkn-27	WT3		35.6103	35.6323	0.145232					60
	G08	SYBR	GRF30	Unkn-27	WT3		35.4993	35.6323	0.145232					60
	G09	SYBR	GRF30	Unkn-27	WT3		35.7872	35.6323	0.145232					60
	G10	SYBR	GRF30	Unkn-28	DMC3		34.9168	34.9614	0.061436					60
	G11	SYBR	GRF30	Unkn-28	DMC3		34.9361	34.9614	0.061436					60
	G12	SYBR	GRF30	Unkn-28	DMC3		35.0315	34.9614	0.061436					60
	H01	SYBR	GRF43	Unkn-29	WT3		30.9373	31.1283	0.218604					60
	H02	SYBR	GRF43	Unkn-29	WT3		31.3667	31.1283	0.218604					60
	H03	SYBR	GRF43	Unkn-29	WT3		31.0809	31.1283	0.218604					60
	H04	SYBR	GRF43	Unkn-30	DMC3		30.9442	30.9719	0.157339					60
	H05	SYBR	GRF43	Unkn-30	DMC3		31.1412	30.9719	0.157339					60
	H06	SYBR	GRF43	Unkn-30	DMC3		30.8302	30.9719	0.157339					60
