# Supplementary material for: Key wheat GRF genes constraining wheat tillering of mutant dmc
Source: PeerJ. 2021 Apr 8;9:e11235. doi: 10.7717/peerj.11235 (PMC8038642; doi:10.7717/peerj.11235)
Supplement: Supplemental Information 1 [file peerj-09-11235-s001.zip › supplementary file 1/The raw data for qPT-PCR/Figure 10/16,18,27,40.xlsx]

## Sheet: 0
	Well	Fluor	Target	Content	Sample	Biological Set Name	Cq	Cq Mean	Cq Std. Dev	Starting Quantity (SQ)	Log Starting Quantity	SQ Mean	SQ Std. Dev	Set Point	Well Note
	A01	SYBR	GAPDH	Unkn-01	WT0		19.8171	19.9282	0.13651					60
	A02	SYBR	GAPDH	Unkn-01	WT0		20.0806	19.9282	0.13651					60
	A03	SYBR	GAPDH	Unkn-01	WT0		19.887	19.9282	0.13651					60
	A04	SYBR	GAPDH	Unkn-02	DMC0		21.5587	21.6027	0.213753					60
	A05	SYBR	GAPDH	Unkn-02	DMC0		21.8351	21.6027	0.213753					60
	A06	SYBR	GAPDH	Unkn-02	DMC0		21.4144	21.6027	0.213753					60
	A07	SYBR	GRF16	Unkn-03	WT0		29.6132	29.7474	0.11629					60
	A08	SYBR	GRF16	Unkn-03	WT0		29.8177	29.7474	0.11629					60
	A09	SYBR	GRF16	Unkn-03	WT0		29.8114	29.7474	0.11629					60
	A10	SYBR	GRF16	Unkn-04	DMC0		30.3343	30.6513	0.280007					60
	A11	SYBR	GRF16	Unkn-04	DMC0		30.865	30.6513	0.280007					60
	A12	SYBR	GRF16	Unkn-04	DMC0		30.7545	30.6513	0.280007					60
	B01	SYBR	GRF18	Unkn-05	WT0		32.1217	32.2025	0.211376					60
	B02	SYBR	GRF18	Unkn-05	WT0		32.4424	32.2025	0.211376					60
	B03	SYBR	GRF18	Unkn-05	WT0		32.0435	32.2025	0.211376					60
	B04	SYBR	GRF18	Unkn-06	DMC0		31.784	31.8717	0.0893372					60
	B05	SYBR	GRF18	Unkn-06	DMC0		31.8686	31.8717	0.0893372					60
	B06	SYBR	GRF18	Unkn-06	DMC0		31.9626	31.8717	0.0893372					60
	B07	SYBR	GRF27	Unkn-07	WT0		28.6119	28.4398	0.333294					60
	B08	SYBR	GRF27	Unkn-07	WT0		28.6519	28.4398	0.333294					60
	B09	SYBR	GRF27	Unkn-07	WT0		28.0557	28.4398	0.333294					60
	B10	SYBR	GRF27	Unkn-08	DMC0		29.4874	29.4387	0.151528					60
	B11	SYBR	GRF27	Unkn-08	DMC0		29.5598	29.4387	0.151528					60
	B12	SYBR	GRF27	Unkn-08	DMC0		29.2688	29.4387	0.151528					60
	C01	SYBR	GRF40	Unkn-09	WT0		27.0627	27.1265	0.0638661					60
	C02	SYBR	GRF40	Unkn-09	WT0		27.1905	27.1265	0.0638661					60
	C03	SYBR	GRF40	Unkn-09	WT0		27.1262	27.1265	0.0638661					60
	C04	SYBR	GRF40	Unkn-10	DMC0		27.9049	27.886	0.0275613					60
	C05	SYBR	GRF40	Unkn-10	DMC0		27.8987	27.886	0.0275613					60
	C06	SYBR	GRF40	Unkn-10	DMC0		27.8544	27.886	0.0275613					60
	C07	SYBR	GAPDH	Unkn-11	WT1		19.6186	19.6658	0.123181					60
	C08	SYBR	GAPDH	Unkn-11	WT1		19.8056	19.6658	0.123181					60
	C09	SYBR	GAPDH	Unkn-11	WT1		19.5733	19.6658	0.123181					60
	C10	SYBR	GAPDH	Unkn-12	DMC1		22.2844	22.3469	0.117622					60
	C11	SYBR	GAPDH	Unkn-12	DMC1		22.4826	22.3469	0.117622					60
	C12	SYBR	GAPDH	Unkn-12	DMC1		22.2738	22.3469	0.117622					60
	D01	SYBR	GRF16	Unkn-13	WT1		28.6499	28.758	0.135018					60
	D02	SYBR	GRF16	Unkn-13	WT1		28.9093	28.758	0.135018					60
	D03	SYBR	GRF16	Unkn-13	WT1		28.7148	28.758	0.135018					60
	D04	SYBR	GRF16	Unkn-14	DMC1		31.7287	31.6279	0.16562					60
	D05	SYBR	GRF16	Unkn-14	DMC1		31.7182	31.6279	0.16562					60
	D06	SYBR	GRF16	Unkn-14	DMC1		31.4367	31.6279	0.16562					60
	D07	SYBR	GRF18	Unkn-15	WT1		32.3196	32.2138	0.123957					60
	D08	SYBR	GRF18	Unkn-15	WT1		32.0774	32.2138	0.123957					60
	D09	SYBR	GRF18	Unkn-15	WT1		32.2442	32.2138	0.123957					60
	D10	SYBR	GRF18	Unkn-16	DMC1		34.1815	34.2314	0.273124					60
	D11	SYBR	GRF18	Unkn-16	DMC1		34.526	34.2314	0.273124					60
	D12	SYBR	GRF18	Unkn-16	DMC1		33.9866	34.2314	0.273124					60
	E01	SYBR	GRF27	Unkn-17	WT1		29.0297	28.9468	0.104871					60
	E02	SYBR	GRF27	Unkn-17	WT1		28.8289	28.9468	0.104871					60
	E03	SYBR	GRF27	Unkn-17	WT1		28.9819	28.9468	0.104871					60
	E04	SYBR	GRF27	Unkn-18	DMC1		29.9227	30.1238	0.177561					60
	E05	SYBR	GRF27	Unkn-18	DMC1		30.1896	30.1238	0.177561					60
	E06	SYBR	GRF27	Unkn-18	DMC1		30.259	30.1238	0.177561					60
	E07	SYBR	GRF40	Unkn-19	WT1		27.0128	27.0342	0.0228297					60
	E08	SYBR	GRF40	Unkn-19	WT1		27.0583	27.0342	0.0228297					60
	E09	SYBR	GRF40	Unkn-19	WT1		27.0317	27.0342	0.0228297					60
	E10	SYBR	GRF40	Unkn-20	DMC1		30.0554	30.0547	0.131092					60
	E11	SYBR	GRF40	Unkn-20	DMC1		30.1855	30.0547	0.131092					60
	E12	SYBR	GRF40	Unkn-20	DMC1		29.9233	30.0547	0.131092					60
	F01	SYBR	GAPDH	Unkn-21	WT2		19.4491	19.5925	0.135057					60
	F02	SYBR	GAPDH	Unkn-21	WT2		19.6113	19.5925	0.135057					60
	F03	SYBR	GAPDH	Unkn-21	WT2		19.7172	19.5925	0.135057					60
	F04	SYBR	GAPDH	Unkn-22	DMC2		18.835	18.9204	0.0882315					60
	F05	SYBR	GAPDH	Unkn-22	DMC2		19.0112	18.9204	0.0882315					60
	F06	SYBR	GAPDH	Unkn-22	DMC2		18.915	18.9204	0.0882315					60
	F07	SYBR	GRF16	Unkn-23	WT2		29.4775	29.3501	0.131084					60
	F08	SYBR	GRF16	Unkn-23	WT2		29.2156	29.3501	0.131084					60
	F09	SYBR	GRF16	Unkn-23	WT2		29.3573	29.3501	0.131084					60
	F10	SYBR	GRF16	Unkn-24	DMC2		28.8106	28.9783	0.149665					60
	F11	SYBR	GRF16	Unkn-24	DMC2		29.0983	28.9783	0.149665					60
	F12	SYBR	GRF16	Unkn-24	DMC2		29.0261	28.9783	0.149665					60
	G01	SYBR	GRF18	Unkn-25	WT2		32.0443	32.2281	0.202417					60
	G02	SYBR	GRF18	Unkn-25	WT2		32.195	32.2281	0.202417					60
	G03	SYBR	GRF18	Unkn-25	WT2		32.4451	32.2281	0.202417					60
	G04	SYBR	GRF18	Unkn-26	DMC2		31.35	31.2761	0.0666885					60
	G05	SYBR	GRF18	Unkn-26	DMC2		31.2579	31.2761	0.0666885					60
	G06	SYBR	GRF18	Unkn-26	DMC2		31.2205	31.2761	0.0666885					60
	G07	SYBR	GRF27	Unkn-27	WT2		29.0854	29.178	0.098635					60
	G08	SYBR	GRF27	Unkn-27	WT2		29.1669	29.178	0.098635					60
	G09	SYBR	GRF27	Unkn-27	WT2		29.2817	29.178	0.098635					60
	G10	SYBR	GRF27	Unkn-28	DMC2		28.5316	28.7763	0.241133					60
	G11	SYBR	GRF27	Unkn-28	DMC2		28.7835	28.7763	0.241133					60
	G12	SYBR	GRF27	Unkn-28	DMC2		29.0137	28.7763	0.241133					60
	H01	SYBR	GRF40	Unkn-29	WT2		28.1238	27.954	0.147299					60
	H02	SYBR	GRF40	Unkn-29	WT2		27.8604	27.954	0.147299					60
	H03	SYBR	GRF40	Unkn-29	WT2		27.878	27.954	0.147299					60
	H04	SYBR	GRF40	Unkn-30	DMC2		27.2225	26.9395	0.247043					60
	H05	SYBR	GRF40	Unkn-30	DMC2		26.8292	26.9395	0.247043					60
	H06	SYBR	GRF40	Unkn-30	DMC2		26.7668	26.9395	0.247043					60
