# Supplementary material for: Key wheat GRF genes constraining wheat tillering of mutant dmc
Source: PeerJ. 2021 Apr 8;9:e11235. doi: 10.7717/peerj.11235 (PMC8038642; doi:10.7717/peerj.11235)
Supplement: Supplemental Information 1 [file peerj-09-11235-s001.zip › supplementary file 1/The raw data for qPT-PCR/Figure 10/25,5,1,34.xlsx]

## Sheet: 0
	Well	Fluor	Target	Content	Sample	Biological Set Name	Cq	Cq Mean	Cq Std. Dev	Starting Quantity (SQ)	Log Starting Quantity	SQ Mean	SQ Std. Dev	Set Point	Well Note
	A01	SYBR	GAPDH	Unkn-01	WT0		20.1304	20.1627	0.0673729					60
	A02	SYBR	GAPDH	Unkn-01	WT0		20.2401	20.1627	0.0673729					60
	A03	SYBR	GAPDH	Unkn-01	WT0		20.1176	20.1627	0.0673729					60
	A04	SYBR	GAPDH	Unkn-02	DMC0		21.9509	21.9737	0.0334689					60
	A05	SYBR	GAPDH	Unkn-02	DMC0		21.958	21.9737	0.0334689					60
	A06	SYBR	GAPDH	Unkn-02	DMC0		22.0121	21.9737	0.0334689					60
	A07	SYBR	GRF25	Unkn-03	WT0		34.241	34.3539	0.188191					60
	A08	SYBR	GRF25	Unkn-03	WT0		34.5712	34.3539	0.188191					60
	A09	SYBR	GRF25	Unkn-03	WT0		34.2496	34.3539	0.188191					60
	A10	SYBR	GRF25	Unkn-04	DMC0		34.5486	34.4091	0.472832					60
	A11	SYBR	GRF25	Unkn-04	DMC0		34.7966	34.4091	0.472832					60
	A12	SYBR	GRF25	Unkn-04	DMC0		33.8822	34.4091	0.472832					60
	B01	SYBR	GRF5	Unkn-05	WT0		27.3369	27.3827	0.0415069					60
	B02	SYBR	GRF5	Unkn-05	WT0		27.4177	27.3827	0.0415069					60
	B03	SYBR	GRF5	Unkn-05	WT0		27.3937	27.3827	0.0415069					60
	B04	SYBR	GRF5	Unkn-06	DMC0		28.5361	28.3021	0.202789					60
	B05	SYBR	GRF5	Unkn-06	DMC0		28.1786	28.3021	0.202789					60
	B06	SYBR	GRF5	Unkn-06	DMC0		28.1916	28.3021	0.202789					60
	B07	SYBR	GRF1	Unkn-07	WT0		25.5884	25.5796	0.399376					60
	B08	SYBR	GRF1	Unkn-07	WT0		25.9746	25.5796	0.399376					60
	B09	SYBR	GRF1	Unkn-07	WT0		25.176	25.5796	0.399376					60
	B10	SYBR	GRF1	Unkn-08	DMC0		25.62	25.7661	0.193662					60
	B11	SYBR	GRF1	Unkn-08	DMC0		25.6924	25.7661	0.193662					60
	B12	SYBR	GRF1	Unkn-08	DMC0		25.9857	25.7661	0.193662					60
	C01	SYBR	GRF34	Unkn-09	WT0		30.9794	31.0577	0.0769641					60
	C02	SYBR	GRF34	Unkn-09	WT0		31.1332	31.0577	0.0769641					60
	C03	SYBR	GRF34	Unkn-09	WT0		31.0604	31.0577	0.0769641					60
	C04	SYBR	GRF34	Unkn-10	DMC0		32.8234	32.9634	0.168046					60
	C05	SYBR	GRF34	Unkn-10	DMC0		33.1498	32.9634	0.168046					60
	C06	SYBR	GRF34	Unkn-10	DMC0		32.9171	32.9634	0.168046					60
	C07	SYBR	GAPDH	Unkn-11	WT1		19.8758	19.8557	0.0782744					60
	C08	SYBR	GAPDH	Unkn-11	WT1		19.7694	19.8557	0.0782744					60
	C09	SYBR	GAPDH	Unkn-11	WT1		19.922	19.8557	0.0782744					60
	C10	SYBR	GAPDH	Unkn-12	DMC1		22.4499	22.6504	0.294457					60
	C11	SYBR	GAPDH	Unkn-12	DMC1		22.5128	22.6504	0.294457					60
	C12	SYBR	GAPDH	Unkn-12	DMC1		22.9884	22.6504	0.294457					60
	D01	SYBR	GRF25	Unkn-13	WT1		34.5607	34.4985	0.135868					60
	D02	SYBR	GRF25	Unkn-13	WT1		34.3427	34.4985	0.135868					60
	D03	SYBR	GRF25	Unkn-13	WT1		34.5922	34.4985	0.135868					60
	D04	SYBR	GRF25	Unkn-14	DMC1		35.5859	35.3297	0.269867					60
	D05	SYBR	GRF25	Unkn-14	DMC1		35.3553	35.3297	0.269867					60
	D06	SYBR	GRF25	Unkn-14	DMC1		35.048	35.3297	0.269867					60
	D07	SYBR	GRF5	Unkn-15	WT1		27.4383	27.3722	0.0617119					60
	D08	SYBR	GRF5	Unkn-15	WT1		27.3622	27.3722	0.0617119					60
	D09	SYBR	GRF5	Unkn-15	WT1		27.3161	27.3722	0.0617119					60
	D10	SYBR	GRF5	Unkn-16	DMC1		31.4136	31.2388	0.174777					60
	D11	SYBR	GRF5	Unkn-16	DMC1		31.0641	31.2388	0.174777					60
	D12	SYBR	GRF5	Unkn-16	DMC1		31.2388	31.2388	0.174777					60
	E01	SYBR	GRF1	Unkn-17	WT1		24.3161	24.3979	0.0718189					60
	E02	SYBR	GRF1	Unkn-17	WT1		24.4266	24.3979	0.0718189					60
	E03	SYBR	GRF1	Unkn-17	WT1		24.4508	24.3979	0.0718189					60
	E04	SYBR	GRF1	Unkn-18	DMC1		25.6195	25.6348	0.0562263					60
	E05	SYBR	GRF1	Unkn-18	DMC1		25.697	25.6348	0.0562263					60
	E06	SYBR	GRF1	Unkn-18	DMC1		25.5877	25.6348	0.0562263					60
	E07	SYBR	GRF34	Unkn-19	WT1		31.402	31.2435	0.157284					60
	E08	SYBR	GRF34	Unkn-19	WT1		31.2411	31.2435	0.157284					60
	E09	SYBR	GRF34	Unkn-19	WT1		31.0875	31.2435	0.157284					60
	E10	SYBR	GRF34	Unkn-20	DMC1		34.3145	34.3981	0.149042					60
	E11	SYBR	GRF34	Unkn-20	DMC1		34.3096	34.3981	0.149042					60
	E12	SYBR	GRF34	Unkn-20	DMC1		34.5702	34.3981	0.149042					60
	F01	SYBR	GAPDH	Unkn-21	WT2		20.3141	20.1839	0.112932					60
	F02	SYBR	GAPDH	Unkn-21	WT2		20.1124	20.1839	0.112932					60
	F03	SYBR	GAPDH	Unkn-21	WT2		20.1252	20.1839	0.112932					60
	F04	SYBR	GAPDH	Unkn-22	DMC2		19.1207	19.116	0.0428692					60
	F05	SYBR	GAPDH	Unkn-22	DMC2		19.071	19.116	0.0428692					60
	F06	SYBR	GAPDH	Unkn-22	DMC2		19.1564	19.116	0.0428692					60
	F07	SYBR	GRF25	Unkn-23	WT2		34.1948	34.0986	0.102143					60
	F08	SYBR	GRF25	Unkn-23	WT2		33.9914	34.0986	0.102143					60
	F09	SYBR	GRF25	Unkn-23	WT2		34.1095	34.0986	0.102143					60
	F10	SYBR	GRF25	Unkn-24	DMC2		33.6467	33.6927	0.224665					60
	F11	SYBR	GRF25	Unkn-24	DMC2		33.4946	33.6927	0.224665					60
	F12	SYBR	GRF25	Unkn-24	DMC2		33.9368	33.6927	0.224665					60
	G01	SYBR	GRF5	Unkn-25	WT2		28.1515	28.309	0.268308					60
	G02	SYBR	GRF5	Unkn-25	WT2		28.6188	28.309	0.268308					60
	G03	SYBR	GRF5	Unkn-25	WT2		28.1567	28.309	0.268308					60
	G04	SYBR	GRF5	Unkn-26	DMC2		27.2873	27.3815	0.175383					60
	G05	SYBR	GRF5	Unkn-26	DMC2		27.5839	27.3815	0.175383					60
	G06	SYBR	GRF5	Unkn-26	DMC2		27.2733	27.3815	0.175383					60
	G07	SYBR	GRF1	Unkn-27	WT2		25.692	25.584	0.102275					60
	G08	SYBR	GRF1	Unkn-27	WT2		25.4887	25.584	0.102275					60
	G09	SYBR	GRF1	Unkn-27	WT2		25.5712	25.584	0.102275					60
	G10	SYBR	GRF1	Unkn-28	DMC2		25.1137	25.2742	0.262343					60
	G11	SYBR	GRF1	Unkn-28	DMC2		25.132	25.2742	0.262343					60
	G12	SYBR	GRF1	Unkn-28	DMC2		25.577	25.2742	0.262343					60
	H01	SYBR	GRF34	Unkn-29	WT2		31.9412	32.0559	0.129418					60
	H02	SYBR	GRF34	Unkn-29	WT2		32.0303	32.0559	0.129418					60
	H03	SYBR	GRF34	Unkn-29	WT2		32.1962	32.0559	0.129418					60
	H04	SYBR	GRF34	Unkn-30	DMC2		30.257	30.5486	0.269013					60
	H05	SYBR	GRF34	Unkn-30	DMC2		30.6019	30.5486	0.269013					60
	H06	SYBR	GRF34	Unkn-30	DMC2		30.7871	30.5486	0.269013					60
