# Supplementary material for: Key wheat GRF genes constraining wheat tillering of mutant dmc
Source: PeerJ. 2021 Apr 8;9:e11235. doi: 10.7717/peerj.11235 (PMC8038642; doi:10.7717/peerj.11235)
Supplement: Supplemental Information 1 [file peerj-09-11235-s001.zip › supplementary file 1/The raw data for qPT-PCR/Figure 10/28,3,9,11.xlsx]

## Sheet: 0
	Well	Fluor	Target	Content	Sample	Biological Set Name	Cq	Cq Mean	Cq Std. Dev	Starting Quantity (SQ)	Log Starting Quantity	SQ Mean	SQ Std. Dev	Set Point	Well Note
	A01	SYBR	GAPDH	Unkn-01	WT0		20.068	20.1621	0.0850249					60
	A02	SYBR	GAPDH	Unkn-01	WT0		20.2335	20.1621	0.0850249					60
	A03	SYBR	GAPDH	Unkn-01	WT0		20.1848	20.1621	0.0850249					60
	A04	SYBR	GAPDH	Unkn-02	DMC0		21.8287	21.7954	0.0785078					60
	A05	SYBR	GAPDH	Unkn-02	DMC0		21.7057	21.7954	0.0785078					60
	A06	SYBR	GAPDH	Unkn-02	DMC0		21.8517	21.7954	0.0785078					60
	A07	SYBR	GRF28	Unkn-03	WT0		24.9676	24.9521	0.0380624					60
	A08	SYBR	GRF28	Unkn-03	WT0		24.9799	24.9521	0.0380624					60
	A09	SYBR	GRF28	Unkn-03	WT0		24.9087	24.9521	0.0380624					60
	A10	SYBR	GRF28	Unkn-04	DMC0		24.7296	24.9646	0.218584					60
	A11	SYBR	GRF28	Unkn-04	DMC0		25.0023	24.9646	0.218584					60
	A12	SYBR	GRF28	Unkn-04	DMC0		25.1619	24.9646	0.218584					60
	B01	SYBR	GRF3	Unkn-05	WT0		28.6588	28.6087	0.140871					60
	B02	SYBR	GRF3	Unkn-05	WT0		28.4496	28.6087	0.140871					60
	B03	SYBR	GRF3	Unkn-05	WT0		28.7176	28.6087	0.140871					60
	B04	SYBR	GRF3	Unkn-06	DMC0		28.9201	28.9596	0.205089					60
	B05	SYBR	GRF3	Unkn-06	DMC0		29.1816	28.9596	0.205089					60
	B06	SYBR	GRF3	Unkn-06	DMC0		28.7771	28.9596	0.205089					60
	B07	SYBR	GRF9	Unkn-07	WT0		29.9336	30.1626	0.199389					60
	B08	SYBR	GRF9	Unkn-07	WT0		30.2564	30.1626	0.199389					60
	B09	SYBR	GRF9	Unkn-07	WT0		30.2977	30.1626	0.199389					60
	B10	SYBR	GRF9	Unkn-08	DMC0		29.9861	30.1735	0.162389					60
	B11	SYBR	GRF9	Unkn-08	DMC0		30.2715	30.1735	0.162389					60
	B12	SYBR	GRF9	Unkn-08	DMC0		30.2631	30.1735	0.162389					60
	C01	SYBR	GRF11	Unkn-09	WT0		28.2893	28.2785	0.138					60
	C02	SYBR	GRF11	Unkn-09	WT0		28.1354	28.2785	0.138					60
	C03	SYBR	GRF11	Unkn-09	WT0		28.4108	28.2785	0.138					60
	C04	SYBR	GRF11	Unkn-10	DMC0		28.6176	28.7491	0.163392					60
	C05	SYBR	GRF11	Unkn-10	DMC0		28.932	28.7491	0.163392					60
	C06	SYBR	GRF11	Unkn-10	DMC0		28.6977	28.7491	0.163392					60
	C07	SYBR	GAPDH	Unkn-11	WT1		20.028	20.0431	0.041261					60
	C08	SYBR	GAPDH	Unkn-11	WT1		20.0114	20.0431	0.041261					60
	C09	SYBR	GAPDH	Unkn-11	WT1		20.0897	20.0431	0.041261					60
	C10	SYBR	GAPDH	Unkn-12	DMC1		22.4432	22.5619	0.10759					60
	C11	SYBR	GAPDH	Unkn-12	DMC1		22.5895	22.5619	0.10759					60
	C12	SYBR	GAPDH	Unkn-12	DMC1		22.6531	22.5619	0.10759					60
	D01	SYBR	GRF28	Unkn-13	WT1		24.1367	24.1079	0.0897198					60
	D02	SYBR	GRF28	Unkn-13	WT1		24.1796	24.1079	0.0897198					60
	D03	SYBR	GRF28	Unkn-13	WT1		24.0073	24.1079	0.0897198					60
	D04	SYBR	GRF28	Unkn-14	DMC1		24.3892	24.3303	0.0726243					60
	D05	SYBR	GRF28	Unkn-14	DMC1		24.2492	24.3303	0.0726243					60
	D06	SYBR	GRF28	Unkn-14	DMC1		24.3527	24.3303	0.0726243					60
	D07	SYBR	GRF3	Unkn-15	WT1		28.5879	28.7162	0.119358					60
	D08	SYBR	GRF3	Unkn-15	WT1		28.8239	28.7162	0.119358					60
	D09	SYBR	GRF3	Unkn-15	WT1		28.737	28.7162	0.119358					60
	D10	SYBR	GRF3	Unkn-16	DMC1		31.4258	31.4216	0.0189711					60
	D11	SYBR	GRF3	Unkn-16	DMC1		31.4382	31.4216	0.0189711					60
	D12	SYBR	GRF3	Unkn-16	DMC1		31.4009	31.4216	0.0189711					60
	E01	SYBR	GRF9	Unkn-17	WT1		29.2973	29.2502	0.0471868					60
	E02	SYBR	GRF9	Unkn-17	WT1		29.2029	29.2502	0.0471868					60
	E03	SYBR	GRF9	Unkn-17	WT1		29.2503	29.2502	0.0471868					60
	E04	SYBR	GRF9	Unkn-18	DMC1		31.1097	31.1483	0.0433094					60
	E05	SYBR	GRF9	Unkn-18	DMC1		31.1951	31.1483	0.0433094					60
	E06	SYBR	GRF9	Unkn-18	DMC1		31.1402	31.1483	0.0433094					60
	E07	SYBR	GRF11	Unkn-19	WT1		28.4512	28.4059	0.0441817					60
	E08	SYBR	GRF11	Unkn-19	WT1		28.4037	28.4059	0.0441817					60
	E09	SYBR	GRF11	Unkn-19	WT1		28.3629	28.4059	0.0441817					60
	E10	SYBR	GRF11	Unkn-20	DMC1		29.6497	29.8003	0.140188					60
	E11	SYBR	GRF11	Unkn-20	DMC1		29.927	29.8003	0.140188					60
	E12	SYBR	GRF11	Unkn-20	DMC1		29.8241	29.8003	0.140188					60
	F01	SYBR	GAPDH	Unkn-21	WT2		19.6407	19.7017	0.0585327					60
	F02	SYBR	GAPDH	Unkn-21	WT2		19.7069	19.7017	0.0585327					60
	F03	SYBR	GAPDH	Unkn-21	WT2		19.7574	19.7017	0.0585327					60
	F04	SYBR	GAPDH	Unkn-22	DMC2		19.0822	19.1178	0.0335288					60
	F05	SYBR	GAPDH	Unkn-22	DMC2		19.1223	19.1178	0.0335288					60
	F06	SYBR	GAPDH	Unkn-22	DMC2		19.1488	19.1178	0.0335288					60
	F07	SYBR	GRF28	Unkn-23	WT2		24.4927	24.4199	0.125631					60
	F08	SYBR	GRF28	Unkn-23	WT2		24.2749	24.4199	0.125631					60
	F09	SYBR	GRF28	Unkn-23	WT2		24.4922	24.4199	0.125631					60
	F10	SYBR	GRF28	Unkn-24	DMC2		24.2766	24.3914	0.156362					60
	F11	SYBR	GRF28	Unkn-24	DMC2		24.5694	24.3914	0.156362					60
	F12	SYBR	GRF28	Unkn-24	DMC2		24.328	24.3914	0.156362					60
	G01	SYBR	GRF3	Unkn-25	WT2		29.1547	29.1039	0.0641715					60
	G02	SYBR	GRF3	Unkn-25	WT2		29.1251	29.1039	0.0641715					60
	G03	SYBR	GRF3	Unkn-25	WT2		29.0318	29.1039	0.0641715					60
	G04	SYBR	GRF3	Unkn-26	DMC2		28.0518	28.0471	0.0485125					60
	G05	SYBR	GRF3	Unkn-26	DMC2		28.0931	28.0471	0.0485125					60
	G06	SYBR	GRF3	Unkn-26	DMC2		27.9964	28.0471	0.0485125					60
	G07	SYBR	GRF9	Unkn-27	WT2		30.0329	30.108	0.136325					60
	G08	SYBR	GRF9	Unkn-27	WT2		30.0257	30.108	0.136325					60
	G09	SYBR	GRF9	Unkn-27	WT2		30.2654	30.108	0.136325					60
	G10	SYBR	GRF9	Unkn-28	DMC2		29.0149	29.1459	0.123465					60
	G11	SYBR	GRF9	Unkn-28	DMC2		29.2602	29.1459	0.123465					60
	G12	SYBR	GRF9	Unkn-28	DMC2		29.1625	29.1459	0.123465					60
	H01	SYBR	GRF11	Unkn-29	WT2		28.8893	28.8215	0.164195					60
	H02	SYBR	GRF11	Unkn-29	WT2		28.9409	28.8215	0.164195					60
	H03	SYBR	GRF11	Unkn-29	WT2		28.6343	28.8215	0.164195					60
	H04	SYBR	GRF11	Unkn-30	DMC2		28.0383	27.9603	0.103983					60
	H05	SYBR	GRF11	Unkn-30	DMC2		28.0002	27.9603	0.103983					60
	H06	SYBR	GRF11	Unkn-30	DMC2		27.8422	27.9603	0.103983					60
