# Supplementary material for: Key wheat GRF genes constraining wheat tillering of mutant dmc
Source: PeerJ. 2021 Apr 8;9:e11235. doi: 10.7717/peerj.11235 (PMC8038642; doi:10.7717/peerj.11235)
Supplement: Supplemental Information 1 [file peerj-09-11235-s001.zip › supplementary file 1/The raw data for qPT-PCR/Figure 10/757,38,22,37.xlsx]

## Sheet: 0
	Well	Fluor	Target	Content	Sample	Biological Set Name	Cq	Cq Mean	Cq Std. Dev	Starting Quantity (SQ)	Log Starting Quantity	SQ Mean	SQ Std. Dev	Set Point	Well Note
	A01	SYBR	Actin	Unkn-01	WT1		25.3318	25.2822	0.117901					60
	A02	SYBR	Actin	Unkn-01	WT1		25.3671	25.2822	0.117901					60
	A03	SYBR	Actin	Unkn-01	WT1		25.1476	25.2822	0.117901					60
	A04	SYBR	Actin	Unkn-02	DMC1		23.928	24.0717	0.226365					60
	A05	SYBR	Actin	Unkn-02	DMC1		24.3326	24.0717	0.226365					60
	A06	SYBR	Actin	Unkn-02	DMC1		23.9544	24.0717	0.226365					60
	A07	SYBR	GRF757	Unkn-03	WT1		35.9013	35.6969	0.177258					60
	A08	SYBR	GRF757	Unkn-03	WT1		35.6041	35.6969	0.177258					60
	A09	SYBR	GRF757	Unkn-03	WT1		35.5853	35.6969	0.177258					60
	A10	SYBR	GRF757	Unkn-04	DMC1		34.9598	34.9824	0.0437061					60
	A11	SYBR	GRF757	Unkn-04	DMC1		35.0328	34.9824	0.0437061					60
	A12	SYBR	GRF757	Unkn-04	DMC1		34.9547	34.9824	0.0437061					60
	B01	SYBR	GRF38	Unkn-05	WT1		33.9448	33.9966	0.0993921					60
	B02	SYBR	GRF38	Unkn-05	WT1		34.1111	33.9966	0.0993921					60
	B03	SYBR	GRF38	Unkn-05	WT1		33.9337	33.9966	0.0993921					60
	B04	SYBR	GRF38	Unkn-06	DMC1		35.9484	36.1723	0.259105					60
	B05	SYBR	GRF38	Unkn-06	DMC1		36.4561	36.1723	0.259105					60
	B06	SYBR	GRF38	Unkn-06	DMC1		36.1124	36.1723	0.259105					60
	B07	SYBR	GRF22	Unkn-07	WT1		28.1403	28.2646	0.158173					60
	B08	SYBR	GRF22	Unkn-07	WT1		28.2109	28.2646	0.158173					60
	B09	SYBR	GRF22	Unkn-07	WT1		28.4426	28.2646	0.158173					60
	B10	SYBR	GRF22	Unkn-08	DMC1		28.8963	29.1736	0.248114					60
	B11	SYBR	GRF22	Unkn-08	DMC1		29.2497	29.1736	0.248114					60
	B12	SYBR	GRF22	Unkn-08	DMC1		29.3747	29.1736	0.248114					60
	C01	SYBR	GRF37	Unkn-09	WT1		36.2855	36.3778	0.166085					60
	C02	SYBR	GRF37	Unkn-09	WT1		36.5695	36.3778	0.166085					60
	C03	SYBR	GRF37	Unkn-09	WT1		36.2782	36.3778	0.166085					60
	C04	SYBR	GRF37	Unkn-10	DMC1		35.7351	36.0357	0.260562					60
	C05	SYBR	GRF37	Unkn-10	DMC1		36.1969	36.0357	0.260562					60
	C06	SYBR	GRF37	Unkn-10	DMC1		36.175	36.0357	0.260562					60
	C07	SYBR	Actin	Unkn-11	WT2		23.3419	23.3877	0.152264					60
	C08	SYBR	Actin	Unkn-11	WT2		23.2636	23.3877	0.152264					60
	C09	SYBR	Actin	Unkn-11	WT2		23.5576	23.3877	0.152264					60
	C10	SYBR	Actin	Unkn-12	DMC2		23.8684	24.0347	0.163979					60
	C11	SYBR	Actin	Unkn-12	DMC2		24.1963	24.0347	0.163979					60
	C12	SYBR	Actin	Unkn-12	DMC2		24.0394	24.0347	0.163979					60
	D01	SYBR	GRF757	Unkn-13	WT2		35.456	35.5341	0.119712					60
	D02	SYBR	GRF757	Unkn-13	WT2		35.6719	35.5341	0.119712					60
	D03	SYBR	GRF757	Unkn-13	WT2		35.4743	35.5341	0.119712					60
	D04	SYBR	GRF757	Unkn-14	DMC2		35.6701	35.6635	0.0375183					60
	D05	SYBR	GRF757	Unkn-14	DMC2		35.6973	35.6635	0.0375183					60
	D06	SYBR	GRF757	Unkn-14	DMC2		35.6232	35.6635	0.0375183					60
	D07	SYBR	GRF38	Unkn-15	WT2		35.4154	35.4652	0.0946697					60
	D08	SYBR	GRF38	Unkn-15	WT2		35.4059	35.4652	0.0946697					60
	D09	SYBR	GRF38	Unkn-15	WT2		35.5744	35.4652	0.0946697					60
	D10	SYBR	GRF38	Unkn-16	DMC2		34.3107	34.5038	0.218169					60
	D11	SYBR	GRF38	Unkn-16	DMC2		34.7405	34.5038	0.218169					60
	D12	SYBR	GRF38	Unkn-16	DMC2		34.4601	34.5038	0.218169					60
	E01	SYBR	GRF22	Unkn-17	WT2		28.2435	28.2596	0.0868371					60
	E02	SYBR	GRF22	Unkn-17	WT2		28.182	28.2596	0.0868371					60
	E03	SYBR	GRF22	Unkn-17	WT2		28.3534	28.2596	0.0868371					60
	E04	SYBR	GRF22	Unkn-18	DMC2		28.6779	28.5652	0.108679					60
	E05	SYBR	GRF22	Unkn-18	DMC2		28.5565	28.5652	0.108679					60
	E06	SYBR	GRF22	Unkn-18	DMC2		28.461	28.5652	0.108679					60
	E07	SYBR	GRF37	Unkn-19	WT2		35.9669	36.0127	0.0719772					60
	E08	SYBR	GRF37	Unkn-19	WT2		36.0956	36.0127	0.0719772					60
	E09	SYBR	GRF37	Unkn-19	WT2		35.9755	36.0127	0.0719772					60
	E10	SYBR	GRF37	Unkn-20	DMC2		34.9183	34.8268	0.234081					60
	E11	SYBR	GRF37	Unkn-20	DMC2		35.0013	34.8268	0.234081					60
	E12	SYBR	GRF37	Unkn-20	DMC2		34.5608	34.8268	0.234081					60
	F01	SYBR	Actin	Unkn-21	WT3		23.5019	23.5244	0.15303					60
	F02	SYBR	Actin	Unkn-21	WT3		23.3838	23.5244	0.15303					60
	F03	SYBR	Actin	Unkn-21	WT3		23.6874	23.5244	0.15303					60
	F04	SYBR	Actin	Unkn-22	DMC3		23.3138	23.3742	0.0596886					60
	F05	SYBR	Actin	Unkn-22	DMC3		23.3756	23.3742	0.0596886					60
	F06	SYBR	Actin	Unkn-22	DMC3		23.4331	23.3742	0.0596886					60
	F07	SYBR	GRF757	Unkn-23	WT3		36.1562	36.2014	0.0771251					60
	F08	SYBR	GRF757	Unkn-23	WT3		36.1575	36.2014	0.0771251					60
	F09	SYBR	GRF757	Unkn-23	WT3		36.2904	36.2014	0.0771251					60
	F10	SYBR	GRF757	Unkn-24	DMC3		36.5999	36.5827	0.0361777					60
	F11	SYBR	GRF757	Unkn-24	DMC3		36.6071	36.5827	0.0361777					60
	F12	SYBR	GRF757	Unkn-24	DMC3		36.5412	36.5827	0.0361777					60
	G01	SYBR	GRF38	Unkn-25	WT3		34.3887	34.7688	0.391474					60
	G02	SYBR	GRF38	Unkn-25	WT3		35.1707	34.7688	0.391474					60
	G03	SYBR	GRF38	Unkn-25	WT3		34.747	34.7688	0.391474					60
	G04	SYBR	GRF38	Unkn-26	DMC3		33.3639	33.6102	0.232856					60
	G05	SYBR	GRF38	Unkn-26	DMC3		33.8268	33.6102	0.232856					60
	G06	SYBR	GRF38	Unkn-26	DMC3		33.6397	33.6102	0.232856					60
	G07	SYBR	GRF22	Unkn-27	WT3		28.6807	28.562	0.116461					60
	G08	SYBR	GRF22	Unkn-27	WT3		28.5573	28.562	0.116461					60
	G09	SYBR	GRF22	Unkn-27	WT3		28.4479	28.562	0.116461					60
	G10	SYBR	GRF22	Unkn-28	DMC3		28.4468	28.5556	0.145852					60
	G11	SYBR	GRF22	Unkn-28	DMC3		28.7213	28.5556	0.145852					60
	G12	SYBR	GRF22	Unkn-28	DMC3		28.4986	28.5556	0.145852					60
	H01	SYBR	GRF37	Unkn-29	WT3		36.8377	36.5965	0.208873					60
	H02	SYBR	GRF37	Unkn-29	WT3		36.4752	36.5965	0.208873					60
	H03	SYBR	GRF37	Unkn-29	WT3		36.4766	36.5965	0.208873					60
	H04	SYBR	GRF37	Unkn-30	DMC3		35.6264	35.7782	0.303363					60
	H05	SYBR	GRF37	Unkn-30	DMC3		35.5807	35.7782	0.303363					60
	H06	SYBR	GRF37	Unkn-30	DMC3		36.1275	35.7782	0.303363					60
