# Supplementary material for: Key wheat GRF genes constraining wheat tillering of mutant dmc
Source: PeerJ. 2021 Apr 8;9:e11235. doi: 10.7717/peerj.11235 (PMC8038642; doi:10.7717/peerj.11235)
Supplement: Supplemental Information 1 [file peerj-09-11235-s001.zip › supplementary file 1/The raw data for qPT-PCR/Figure 11/12,20,30,43.xlsx]

## Sheet: 0
	Well	Fluor	Target	Content	Sample	Biological Set Name	Cq	Cq Mean	Cq Std. Dev	Starting Quantity (SQ)	Log Starting Quantity	SQ Mean	SQ Std. Dev	Set Point	Well Note
	A01	SYBR	Actin	Unkn-01	WT1		24.6486	24.6602	0.0369296					60
	A02	SYBR	Actin	Unkn-01	WT1		24.7015	24.6602	0.0369296					60
	A03	SYBR	Actin	Unkn-01	WT1		24.6304	24.6602	0.0369296					60
	A04	SYBR	Actin	Unkn-02	DMC1		21.3967	21.3567	0.0480354					60
	A05	SYBR	Actin	Unkn-02	DMC1		21.3034	21.3567	0.0480354					60
	A06	SYBR	Actin	Unkn-02	DMC1		21.3698	21.3567	0.0480354					60
	A07	SYBR	GRF12	Unkn-03	WT1		33.801	33.4401	0.338412					60
	A08	SYBR	GRF12	Unkn-03	WT1		33.1298	33.4401	0.338412					60
	A09	SYBR	GRF12	Unkn-03	WT1		33.3896	33.4401	0.338412					60
	A10	SYBR	GRF12	Unkn-04	DMC1		31.9065	31.7103	0.170908					60
	A11	SYBR	GRF12	Unkn-04	DMC1		31.6305	31.7103	0.170908					60
	A12	SYBR	GRF12	Unkn-04	DMC1		31.5938	31.7103	0.170908					60
	B01	SYBR	grf20	Unkn-05	WT1		33.4878	33.3888	0.143981					60
	B02	SYBR	grf20	Unkn-05	WT1		33.455	33.3888	0.143981					60
	B03	SYBR	grf20	Unkn-05	WT1		33.2236	33.3888	0.143981					60
	B04	SYBR	grf20	Unkn-06	DMC1		31.8776	31.9657	0.135792					60
	B05	SYBR	grf20	Unkn-06	DMC1		31.8975	31.9657	0.135792					60
	B06	SYBR	grf20	Unkn-06	DMC1		32.1221	31.9657	0.135792					60
	B07	SYBR	GRF30	Unkn-07	WT1		34.5115	34.4857	0.119795					60
	B08	SYBR	GRF30	Unkn-07	WT1		34.3551	34.4857	0.119795					60
	B09	SYBR	GRF30	Unkn-07	WT1		34.5905	34.4857	0.119795					60
	B10	SYBR	GRF30	Unkn-08	DMC1		32.5793	32.5369	0.124512					60
	B11	SYBR	GRF30	Unkn-08	DMC1		32.3967	32.5369	0.124512					60
	B12	SYBR	GRF30	Unkn-08	DMC1		32.6346	32.5369	0.124512					60
	C01	SYBR	GRF43	Unkn-09	WT1		30.9227	30.9926	0.281381					60
	C02	SYBR	GRF43	Unkn-09	WT1		31.3023	30.9926	0.281381					60
	C03	SYBR	GRF43	Unkn-09	WT1		30.7527	30.9926	0.281381					60
	C04	SYBR	GRF43	Unkn-10	DMC1		28.0229	28.1114	0.11027					60
	C05	SYBR	GRF43	Unkn-10	DMC1		28.2349	28.1114	0.11027					60
	C06	SYBR	GRF43	Unkn-10	DMC1		28.0763	28.1114	0.11027					60
	C07	SYBR	Actin	Unkn-11	WT2		24.3005	24.4407	0.192296					60
	C08	SYBR	Actin	Unkn-11	WT2		24.6599	24.4407	0.192296					60
	C09	SYBR	Actin	Unkn-11	WT2		24.3617	24.4407	0.192296					60
	C10	SYBR	Actin	Unkn-12	DMC2		25.2646	25.2989	0.0659623			0	0	60
	C11	SYBR	Actin	Unkn-12	DMC2		25.2571	25.2989	0.0659623					60
	C12	SYBR	Actin	Unkn-12	DMC2		25.3749	25.2989	0.0659623					60
	D01	SYBR	GRF12	Unkn-13	WT2		33.4327	33.4035	0.0858361					60
	D02	SYBR	GRF12	Unkn-13	WT2		33.471	33.4035	0.0858361					60
	D03	SYBR	GRF12	Unkn-13	WT2		33.3069	33.4035	0.0858361					60
	D04	SYBR	GRF12	Unkn-14	DMC2		36.0214	35.7646	0.238308					60
	D05	SYBR	GRF12	Unkn-14	DMC2		35.5507	35.7646	0.238308					60
	D06	SYBR	GRF12	Unkn-14	DMC2		35.7215	35.7646	0.238308					60
	D07	SYBR	grf20	Unkn-15	WT2		33.671	33.6427	0.229309					60
	D08	SYBR	grf20	Unkn-15	WT2		33.8566	33.6427	0.229309					60
	D09	SYBR	grf20	Unkn-15	WT2		33.4006	33.6427	0.229309					60
	D10	SYBR	grf20	Unkn-16	DMC2		33.1913	33.2105	0.0261606					60
	D11	SYBR	grf20	Unkn-16	DMC2		33.2403	33.2105	0.0261606					60
	D12	SYBR	grf20	Unkn-16	DMC2		33.1999	33.2105	0.0261606					60
	E01	SYBR	GRF30	Unkn-17	WT2		35.2405	35.4153	0.204918					60
	E02	SYBR	GRF30	Unkn-17	WT2		35.6408	35.4153	0.204918					60
	E03	SYBR	GRF30	Unkn-17	WT2		35.3645	35.4153	0.204918					60
	E04	SYBR	GRF30	Unkn-18	DMC2		36.0827	36.4737	0.419129					60
	E05	SYBR	GRF30	Unkn-18	DMC2		36.4222	36.4737	0.419129					60
	E06	SYBR	GRF30	Unkn-18	DMC2		36.9162	36.4737	0.419129					60
	E07	SYBR	GRF43	Unkn-19	WT2		31.8664	32.0399	0.273542					60
	E08	SYBR	GRF43	Unkn-19	WT2		32.3552	32.0399	0.273542					60
	E09	SYBR	GRF43	Unkn-19	WT2		31.898	32.0399	0.273542					60
	E10	SYBR	GRF43	Unkn-20	DMC2		32.5673	32.8082	0.211525					60
	E11	SYBR	GRF43	Unkn-20	DMC2		32.8938	32.8082	0.211525					60
	E12	SYBR	GRF43	Unkn-20	DMC2		32.9635	32.8082	0.211525					60
	F01	SYBR	Actin	Unkn-21	WT3		23.8333	23.888	0.118966					60
	F02	SYBR	Actin	Unkn-21	WT3		23.8063	23.888	0.118966					60
	F03	SYBR	Actin	Unkn-21	WT3		24.0245	23.888	0.118966					60
	F04	SYBR	Actin	Unkn-22	DMC3		24.6187	24.6533	0.0314692					60
	F05	SYBR	Actin	Unkn-22	DMC3		24.6802	24.6533	0.0314692					60
	F06	SYBR	Actin	Unkn-22	DMC3		24.6609	24.6533	0.0314692					60
	F07	SYBR	GRF12	Unkn-23	WT3		33.7146	33.8406	0.280887					60
	F08	SYBR	GRF12	Unkn-23	WT3		34.1624	33.8406	0.280887					60
	F09	SYBR	GRF12	Unkn-23	WT3		33.6447	33.8406	0.280887					60
	F10	SYBR	GRF12	Unkn-24	DMC3		32.6098	32.6325	0.09727					60
	F11	SYBR	GRF12	Unkn-24	DMC3		32.5485	32.6325	0.09727					60
	F12	SYBR	GRF12	Unkn-24	DMC3		32.7391	32.6325	0.09727					60
	G01	SYBR	grf20	Unkn-25	WT3		31.6212	31.9928	0.587759					60
	G02	SYBR	grf20	Unkn-25	WT3		32.6704	31.9928	0.587759					60
	G03	SYBR	grf20	Unkn-25	WT3		31.6867	31.9928	0.587759					60
	G04	SYBR	grf20	Unkn-26	DMC3		32.8699	32.7699	0.147657					60
	G05	SYBR	grf20	Unkn-26	DMC3		32.8394	32.7699	0.147657					60
	G06	SYBR	grf20	Unkn-26	DMC3		32.6003	32.7699	0.147657					60
	G07	SYBR	GRF30	Unkn-27	WT3		34.5912	34.7269	0.20017					60
	G08	SYBR	GRF30	Unkn-27	WT3		34.9568	34.7269	0.20017					60
	G09	SYBR	GRF30	Unkn-27	WT3		34.6327	34.7269	0.20017					60
	G10	SYBR	GRF30	Unkn-28	DMC3		34.5622	34.1659	0.404167					60
	G11	SYBR	GRF30	Unkn-28	DMC3		33.7543	34.1659	0.404167					60
	G12	SYBR	GRF30	Unkn-28	DMC3		34.1812	34.1659	0.404167					60
	H01	SYBR	GRF43	Unkn-29	WT3		31.7654	32.0195	0.283516					60
	H02	SYBR	GRF43	Unkn-29	WT3		32.3253	32.0195	0.283516					60
	H03	SYBR	GRF43	Unkn-29	WT3		31.9677	32.0195	0.283516					60
	H04	SYBR	GRF43	Unkn-30	DMC3		31.5124	31.1961	0.379089					60
	H05	SYBR	GRF43	Unkn-30	DMC3		31.3001	31.1961	0.379089					60
	H06	SYBR	GRF43	Unkn-30	DMC3		30.7759	31.1961	0.379089					60
