# Supplementary material for: Key wheat GRF genes constraining wheat tillering of mutant dmc
Source: PeerJ. 2021 Apr 8;9:e11235. doi: 10.7717/peerj.11235 (PMC8038642; doi:10.7717/peerj.11235)
Supplement: Supplemental Information 1 [file peerj-09-11235-s001.zip › supplementary file 1/The raw data for qPT-PCR/Figure 11/16,18,27,40.xlsx]

## Sheet: 0
	Well	Fluor	Target	Content	Sample	Biological Set Name	Cq	Cq Mean	Cq Std. Dev	Starting Quantity (SQ)	Log Starting Quantity	SQ Mean	SQ Std. Dev	Set Point	Well Note
	A01	SYBR	GAPDH	Unkn-01	WT0		15.9069	15.8924	0.026327					60
	A02	SYBR	GAPDH	Unkn-01	WT0		15.862	15.8924	0.026327					60
	A03	SYBR	GAPDH	Unkn-01	WT0		15.9083	15.8924	0.026327					60
	A04	SYBR	GAPDH	Unkn-02	DMC0		19.4001	19.6501	0.256482					60
	A05	SYBR	GAPDH	Unkn-02	DMC0		19.9126	19.6501	0.256482					60
	A06	SYBR	GAPDH	Unkn-02	DMC0		19.6375	19.6501	0.256482					60
	A07	SYBR	GRF16	Unkn-03	WT0		26.4969	26.7316	0.285087					60
	A08	SYBR	GRF16	Unkn-03	WT0		26.6491	26.7316	0.285087					60
	A09	SYBR	GRF16	Unkn-03	WT0		27.0489	26.7316	0.285087					60
	A10	SYBR	GRF16	Unkn-04	DMC0		29.9068	29.8686	0.153802					60
	A11	SYBR	GRF16	Unkn-04	DMC0		29.9997	29.8686	0.153802					60
	A12	SYBR	GRF16	Unkn-04	DMC0		29.6993	29.8686	0.153802					60
	B01	SYBR	GRF18	Unkn-05	WT0		29.3687	29.5849	0.219013					60
	B02	SYBR	GRF18	Unkn-05	WT0		29.5794	29.5849	0.219013					60
	B03	SYBR	GRF18	Unkn-05	WT0		29.8066	29.5849	0.219013					60
	B04	SYBR	GRF18	Unkn-06	DMC0		31.9125	32.1829	0.234684					60
	B05	SYBR	GRF18	Unkn-06	DMC0		32.3033	32.1829	0.234684					60
	B06	SYBR	GRF18	Unkn-06	DMC0		32.333	32.1829	0.234684					60
	B07	SYBR	GRF27	Unkn-07	WT0		25.674	25.8529	0.206283					60
	B08	SYBR	GRF27	Unkn-07	WT0		25.8062	25.8529	0.206283					60
	B09	SYBR	GRF27	Unkn-07	WT0		26.0785	25.8529	0.206283					60
	B10	SYBR	GRF27	Unkn-08	DMC0		29.1928	29.1207	0.180566					60
	B11	SYBR	GRF27	Unkn-08	DMC0		29.254	29.1207	0.180566					60
	B12	SYBR	GRF27	Unkn-08	DMC0		28.9152	29.1207	0.180566					60
	C01	SYBR	GRF40	Unkn-09	WT0		23.9442	24.0366	0.0986515					60
	C02	SYBR	GRF40	Unkn-09	WT0		24.025	24.0366	0.0986515					60
	C03	SYBR	GRF40	Unkn-09	WT0		24.1405	24.0366	0.0986515					60
	C04	SYBR	GRF40	Unkn-10	DMC0		26.8888	26.9759	0.0909448					60
	C05	SYBR	GRF40	Unkn-10	DMC0		27.0702	26.9759	0.0909448					60
	C06	SYBR	GRF40	Unkn-10	DMC0		26.9688	26.9759	0.0909448					60
	C07	SYBR	GAPDH	Unkn-11	WT1		20.1726	20.1078	0.129065					60
	C08	SYBR	GAPDH	Unkn-11	WT1		19.9592	20.1078	0.129065					60
	C09	SYBR	GAPDH	Unkn-11	WT1		20.1917	20.1078	0.129065					60
	C10	SYBR	GAPDH	Unkn-12	DMC1		19.8452	19.727	0.163451					60
	C11	SYBR	GAPDH	Unkn-12	DMC1		19.7954	19.727	0.163451					60
	C12	SYBR	GAPDH	Unkn-12	DMC1		19.5405	19.727	0.163451					60
	D01	SYBR	GRF16	Unkn-13	WT1		29.0945	29.0646	0.209432					60
	D02	SYBR	GRF16	Unkn-13	WT1		28.8418	29.0646	0.209432					60
	D03	SYBR	GRF16	Unkn-13	WT1		29.2575	29.0646	0.209432					60
	D04	SYBR	GRF16	Unkn-14	DMC1		28.5899	28.6633	0.0865933					60
	D05	SYBR	GRF16	Unkn-14	DMC1		28.6411	28.6633	0.0865933					60
	D06	SYBR	GRF16	Unkn-14	DMC1		28.7588	28.6633	0.0865933					60
	D07	SYBR	GRF18	Unkn-15	WT1		32.6949	32.7178	0.0298856					60
	D08	SYBR	GRF18	Unkn-15	WT1		32.7516	32.7178	0.0298856					60
	D09	SYBR	GRF18	Unkn-15	WT1		32.7069	32.7178	0.0298856					60
	D10	SYBR	GRF18	Unkn-16	DMC1		32.6509	32.8232	0.211335					60
	D11	SYBR	GRF18	Unkn-16	DMC1		32.7597	32.8232	0.211335					60
	D12	SYBR	GRF18	Unkn-16	DMC1		33.059	32.8232	0.211335					60
	E01	SYBR	GRF27	Unkn-17	WT1		29.3682	29.298	0.215076					60
	E02	SYBR	GRF27	Unkn-17	WT1		29.0565	29.298	0.215076					60
	E03	SYBR	GRF27	Unkn-17	WT1		29.4691	29.298	0.215076					60
	E04	SYBR	GRF27	Unkn-18	DMC1		28.2065	28.495	0.261014					60
	E05	SYBR	GRF27	Unkn-18	DMC1		28.5637	28.495	0.261014					60
	E06	SYBR	GRF27	Unkn-18	DMC1		28.7148	28.495	0.261014					60
	E07	SYBR	GRF40	Unkn-19	WT1		27.0092	27.1079	0.0855611					60
	E08	SYBR	GRF40	Unkn-19	WT1		27.153	27.1079	0.0855611					60
	E09	SYBR	GRF40	Unkn-19	WT1		27.1614	27.1079	0.0855611					60
	E10	SYBR	GRF40	Unkn-20	DMC1		26.9838	27.1763	0.17212					60
	E11	SYBR	GRF40	Unkn-20	DMC1		27.3154	27.1763	0.17212					60
	E12	SYBR	GRF40	Unkn-20	DMC1		27.2297	27.1763	0.17212					60
	F01	SYBR	GAPDH	Unkn-21	WT2		21.279	21.2166	0.0561133					60
	F02	SYBR	GAPDH	Unkn-21	WT2		21.1703	21.2166	0.0561133					60
	F03	SYBR	GAPDH	Unkn-21	WT2		21.2004	21.2166	0.0561133					60
	F04	SYBR	GAPDH	Unkn-22	DMC2		19.7649	19.7795	0.0872111					60
	F05	SYBR	GAPDH	Unkn-22	DMC2		19.7004	19.7795	0.0872111					60
	F06	SYBR	GAPDH	Unkn-22	DMC2		19.873	19.7795	0.0872111					60
	F07	SYBR	GRF16	Unkn-23	WT2		30.3567	30.3907	0.345255					60
	F08	SYBR	GRF16	Unkn-23	WT2		30.7516	30.3907	0.345255					60
	F09	SYBR	GRF16	Unkn-23	WT2		30.0636	30.3907	0.345255					60
	F10	SYBR	GRF16	Unkn-24	DMC2		29.1411	29.2376	0.181561					60
	F11	SYBR	GRF16	Unkn-24	DMC2		29.1246	29.2376	0.181561					60
	F12	SYBR	GRF16	Unkn-24	DMC2		29.447	29.2376	0.181561					60
	G01	SYBR	GRF18	Unkn-25	WT2		33.3837	33.3694	0.299424					60
	G02	SYBR	GRF18	Unkn-25	WT2		33.063	33.3694	0.299424					60
	G03	SYBR	GRF18	Unkn-25	WT2		33.6614	33.3694	0.299424					60
	G04	SYBR	GRF18	Unkn-26	DMC2		31.8375	31.7205	0.168334					60
	G05	SYBR	GRF18	Unkn-26	DMC2		31.5275	31.7205	0.168334					60
	G06	SYBR	GRF18	Unkn-26	DMC2		31.7964	31.7205	0.168334					60
	G07	SYBR	GRF27	Unkn-27	WT2		30.2502	30.1855	0.293863					60
	G08	SYBR	GRF27	Unkn-27	WT2		29.8646	30.1855	0.293863					60
	G09	SYBR	GRF27	Unkn-27	WT2		30.4416	30.1855	0.293863					60
	G10	SYBR	GRF27	Unkn-28	DMC2		28.9371	29.0518	0.266145					60
	G11	SYBR	GRF27	Unkn-28	DMC2		28.8622	29.0518	0.266145					60
	G12	SYBR	GRF27	Unkn-28	DMC2		29.3561	29.0518	0.266145					60
	H01	SYBR	GRF40	Unkn-29	WT2		29.5497	29.6352	0.169351					60
	H02	SYBR	GRF40	Unkn-29	WT2		29.5258	29.6352	0.169351					60
	H03	SYBR	GRF40	Unkn-29	WT2		29.8303	29.6352	0.169351					60
	H04	SYBR	GRF40	Unkn-30	DMC2		26.665	26.7415	0.119923					60
	H05	SYBR	GRF40	Unkn-30	DMC2		26.6797	26.7415	0.119923					60
	H06	SYBR	GRF40	Unkn-30	DMC2		26.8797	26.7415	0.119923					60
