# Supplementary material for: Key wheat GRF genes constraining wheat tillering of mutant dmc
Source: PeerJ. 2021 Apr 8;9:e11235. doi: 10.7717/peerj.11235 (PMC8038642; doi:10.7717/peerj.11235)
Supplement: Supplemental Information 1 [file peerj-09-11235-s001.zip › supplementary file 1/The raw data for qPT-PCR/Figure 11/25,5,1.xlsx]

## Sheet: 0
	Well	Fluor	Target	Content	Sample	Biological Set Name	Cq	Cq Mean	Cq Std. Dev	Starting Quantity (SQ)	Log Starting Quantity	SQ Mean	SQ Std. Dev	Set Point	Well Note
	A01	SYBR	GAPDH	Unkn-01	wt0		16.087	16.1049	0.0431656			0	0	60
	A02	SYBR	GAPDH	Unkn-01	wt0		16.1542	16.1049	0.0431656			0	0	60
	A03	SYBR	GAPDH	Unkn-01	wt0		16.0737	16.1049	0.0431656			0	0	60
	A04	SYBR	GAPDH	Unkn-02	dmc0		19.5705	19.5579	0.011997			0	0	60
	A05	SYBR	GAPDH	Unkn-02	dmc0		19.5466	19.5579	0.011997			0	0	60
	A06	SYBR	GAPDH	Unkn-02	dmc0		19.5565	19.5579	0.011997			0	0	60
	A07	SYBR	grf25	Unkn-03	wt0		28.5595	28.752	0.168486					60
	A08	SYBR	grf25	Unkn-03	wt0		28.8728	28.752	0.168486					60
	A09	SYBR	grf25	Unkn-03	wt0		28.8236	28.752	0.168486					60
	A10	SYBR	grf25	Unkn-04	dmc0		29.6766	29.8073	0.208092					60
	A11	SYBR	grf25	Unkn-04	dmc0		29.698	29.8073	0.208092					60
	A12	SYBR	grf25	Unkn-04	dmc0		30.0473	29.8073	0.208092					60
	B01	SYBR	grf5	Unkn-05	wt0		25.0214	25.1258	0.111257					60
	B02	SYBR	grf5	Unkn-05	wt0		25.1131	25.1258	0.111257					60
	B03	SYBR	grf5	Unkn-05	wt0		25.2428	25.1258	0.111257					60
	B04	SYBR	grf5	Unkn-06	dmc0		25.7216	25.7635	0.0443329					60
	B05	SYBR	grf5	Unkn-06	dmc0		25.759	25.7635	0.0443329					60
	B06	SYBR	grf5	Unkn-06	dmc0		25.8099	25.7635	0.0443329					60
	B07	SYBR	grf1	Unkn-07	wt0		27.3886	27.5058	0.105639					60
	B08	SYBR	grf1	Unkn-07	wt0		27.5938	27.5058	0.105639					60
	B09	SYBR	grf1	Unkn-07	wt0		27.5349	27.5058	0.105639					60
	B10	SYBR	grf1	Unkn-08	dmc0		30.7013	30.7915	0.0825719					60
	B11	SYBR	grf1	Unkn-08	dmc0		30.81	30.7915	0.0825719					60
	B12	SYBR	grf1	Unkn-08	dmc0		30.8633	30.7915	0.0825719					60
	C07	SYBR	GAPDH	Unkn-11	wt1		19.7777	19.8662	0.0818429					60
	C08	SYBR	GAPDH	Unkn-11	wt1		19.9391	19.8662	0.0818429					60
	C09	SYBR	GAPDH	Unkn-11	wt1		19.8818	19.8662	0.0818429					60
	C10	SYBR	GAPDH	Unkn-12	dmc1		21.3846	21.5729	0.168245					60
	C11	SYBR	GAPDH	Unkn-12	dmc1		21.6256	21.5729	0.168245					60
	C12	SYBR	GAPDH	Unkn-12	dmc1		21.7085	21.5729	0.168245					60
	D01	SYBR	grf25	Unkn-13	wt1		28.0089	27.9221	0.112954					60
	D02	SYBR	grf25	Unkn-13	wt1		27.963	27.9221	0.112954					60
	D03	SYBR	grf25	Unkn-13	wt1		27.7944	27.9221	0.112954					60
	D04	SYBR	grf25	Unkn-14	dmc1		28.2802	28.2445	0.0374743					60
	D05	SYBR	grf25	Unkn-14	dmc1		28.2054	28.2445	0.0374743					60
	D06	SYBR	grf25	Unkn-14	dmc1		28.2479	28.2445	0.0374743					60
	D07	SYBR	grf5	Unkn-15	wt1		24.6685	24.7707	0.205204					60
	D08	SYBR	grf5	Unkn-15	wt1		25.007	24.7707	0.205204					60
	D09	SYBR	grf5	Unkn-15	wt1		24.6367	24.7707	0.205204					60
	D10	SYBR	grf5	Unkn-16	dmc1		24.9523	25.0518	0.0899784					60
	D11	SYBR	grf5	Unkn-16	dmc1		25.0753	25.0518	0.0899784					60
	D12	SYBR	grf5	Unkn-16	dmc1		25.1276	25.0518	0.0899784					60
	E01	SYBR	grf1	Unkn-17	wt1		26.6761	26.6197	0.0730773					60
	E02	SYBR	grf1	Unkn-17	wt1		26.6459	26.6197	0.0730773					60
	E03	SYBR	grf1	Unkn-17	wt1		26.5371	26.6197	0.0730773					60
	E04	SYBR	grf1	Unkn-18	dmc1		27.3493	27.3231	0.0599053					60
	E05	SYBR	grf1	Unkn-18	dmc1		27.2546	27.3231	0.0599053					60
	E06	SYBR	grf1	Unkn-18	dmc1		27.3655	27.3231	0.0599053					60
	F01	SYBR	GAPDH	Unkn-21	wt2		19.2211	19.1437	0.0793495					60
	F02	SYBR	GAPDH	Unkn-21	wt2		19.0625	19.1437	0.0793495					60
	F03	SYBR	GAPDH	Unkn-21	wt2		19.1474	19.1437	0.0793495					60
	F04	SYBR	GAPDH	Unkn-22	dmc2		19.8017	19.7801	0.0493044					60
	F05	SYBR	GAPDH	Unkn-22	dmc2		19.7237	19.7801	0.0493044					60
	F06	SYBR	GAPDH	Unkn-22	dmc2		19.8149	19.7801	0.0493044					60
	F07	SYBR	grf25	Unkn-23	wt2		28.4938	28.3841	0.108009					60
	F08	SYBR	grf25	Unkn-23	wt2		28.2779	28.3841	0.108009					60
	F09	SYBR	grf25	Unkn-23	wt2		28.3807	28.3841	0.108009					60
	F10	SYBR	grf25	Unkn-24	dmc2		24.5055	24.8049	0.284051					60
	F11	SYBR	grf25	Unkn-24	dmc2		24.8387	24.8049	0.284051					60
	F12	SYBR	grf25	Unkn-24	dmc2		25.0706	24.8049	0.284051					60
	G01	SYBR	grf5	Unkn-25	wt2		24.6387	24.5518	0.114089					60
	G02	SYBR	grf5	Unkn-25	wt2		24.4226	24.5518	0.114089					60
	G03	SYBR	grf5	Unkn-25	wt2		24.5941	24.5518	0.114089					60
	G04	SYBR	grf5	Unkn-26	dmc2		21.2582	21.146	0.111977					60
	G05	SYBR	grf5	Unkn-26	dmc2		21.1456	21.146	0.111977					60
	G06	SYBR	grf5	Unkn-26	dmc2		21.0343	21.146	0.111977					60
	G07	SYBR	grf1	Unkn-27	wt2		27.0698	26.9493	0.125488					60
	G08	SYBR	grf1	Unkn-27	wt2		26.9587	26.9493	0.125488					60
	G09	SYBR	grf1	Unkn-27	wt2		26.8193	26.9493	0.125488					60
	G10	SYBR	grf1	Unkn-28	dmc2		23.2657	23.2859	0.0917523					60
	G11	SYBR	grf1	Unkn-28	dmc2		23.3861	23.2859	0.0917523					60
	G12	SYBR	grf1	Unkn-28	dmc2		23.2059	23.2859	0.0917523					60
