# Supplementary material for: Key wheat GRF genes constraining wheat tillering of mutant dmc
Source: PeerJ. 2021 Apr 8;9:e11235. doi: 10.7717/peerj.11235 (PMC8038642; doi:10.7717/peerj.11235)
Supplement: Supplemental Information 1 [file peerj-09-11235-s001.zip › supplementary file 1/The raw data for qPT-PCR/Figure 11/28,3,9,11.xlsx]

## Sheet: 0
	Well	Fluor	Target	Content	Sample	Biological Set Name	Cq	Cq Mean	Cq Std. Dev	Starting Quantity (SQ)	Log Starting Quantity	SQ Mean	SQ Std. Dev	Set Point	Well Note
	A01	SYBR	GRF28	Unkn	WT0		22.0055	22.0249	0.0230206				0	60
	A02	SYBR	GRF28	Unkn	WT0		22.0189	22.0249	0.0230206				0	60
	A03	SYBR	GRF28	Unkn	WT0		22.0503	22.0249	0.0230206				0	60
	A04	SYBR	GRF28	Unkn	dmc0		24.2204	24.1987	0.0300536				0	60
	A05	SYBR	GRF28	Unkn	dmc0		24.2113	24.1987	0.0300536				0	60
	A06	SYBR	GRF28	Unkn	dmc0		24.1644	24.1987	0.0300536				0	60
	A07	SYBR	GAPDH	Unkn	WT0		16.087	16.1049	0.0431656				0	60
	A08	SYBR	GAPDH	Unkn	WT0		16.1542	16.1049	0.0431656				0	60
	A09	SYBR	GAPDH	Unkn	WT0		16.0737	16.1049	0.0431656				0	60
	A10	SYBR	GAPDH	Unkn	dmc0		19.5705	19.5579	0.011997				0	60
	A11	SYBR	GAPDH	Unkn	dmc0		19.5466	19.5579	0.011997				0	60
	A12	SYBR	GAPDH	Unkn	dmc0		19.5565	19.5579	0.011997				0	60
	B01	SYBR	GRF3	Unkn	WT0		24.0293	23.9315	0.105486				0	60
	B02	SYBR	GRF3	Unkn	WT0		23.8197	23.9315	0.105486				0	60
	B03	SYBR	GRF3	Unkn	WT0		23.9454	23.9315	0.105486				0	60
	B04	SYBR	GRF3	Unkn	dmc0		27.9272	27.8575	0.0619672				0	60
	B05	SYBR	GRF3	Unkn	dmc0		27.8088	27.8575	0.0619672				0	60
	B06	SYBR	GRF3	Unkn	dmc0		27.8364	27.8575	0.0619672				0	60
	B07	SYBR	GRF9	Unkn	WT0		25.9174	25.8823	0.126671				0	60
	B08	SYBR	GRF9	Unkn	WT0		25.7418	25.8823	0.126671				0	60
	B09	SYBR	GRF9	Unkn	WT0		25.9877	25.8823	0.126671				0	60
	B10	SYBR	GRF9	Unkn	dmc0		30.0573	30.168	0.0981714				0	60
	B11	SYBR	GRF9	Unkn	dmc0		30.2024	30.168	0.0981714				0	60
	B12	SYBR	GRF9	Unkn	dmc0		30.2444	30.168	0.0981714				0	60
	C01	SYBR	GRF11	Unkn	WT0		24.9435	25.1333	0.198914				0	60
	C02	SYBR	GRF11	Unkn	WT0		25.1161	25.1333	0.198914				0	60
	C03	SYBR	GRF11	Unkn	WT0		25.3402	25.1333	0.198914				0	60
	C04	SYBR	GRF11	Unkn	dmc0		28.2622	28.1094	0.165096				0	60
	C05	SYBR	GRF11	Unkn	dmc0		27.9343	28.1094	0.165096				0	60
	C06	SYBR	GRF11	Unkn	dmc0		28.1317	28.1094	0.165096				0	60
	C07	SYBR	GAPDH	Unkn	wt1		19.954	20.0461	0.0801462				0	60
	C08	SYBR	GAPDH	Unkn	wt1		20.0844	20.0461	0.0801462				0	60
	C09	SYBR	GAPDH	Unkn	wt1		20.0999	20.0461	0.0801462				0	60
	C10	SYBR	GAPDH	Unkn	dmc1		19.5097	19.3593	0.186157				0	60
	C11	SYBR	GAPDH	Unkn	dmc1		19.4171	19.3593	0.186157				0	60
	C12	SYBR	GAPDH	Unkn	dmc1		19.1511	19.3593	0.186157				0	60
	D01	SYBR	GRF28	Unkn	wt1		23.5907	23.7872	0.170165				0	60
	D02	SYBR	GRF28	Unkn	wt1		23.8859	23.7872	0.170165				0	60
	D03	SYBR	GRF28	Unkn	wt1		23.885	23.7872	0.170165				0	60
	D04	SYBR	GRF28	Unkn	dmc1		23.3686	23.4459	0.142784				0	60
	D05	SYBR	GRF28	Unkn	dmc1		23.3585	23.4459	0.142784				0	60
	D06	SYBR	GRF28	Unkn	dmc1		23.6107	23.4459	0.142784				0	60
	D07	SYBR	GRF3	Unkn	wt1		28.3765	28.4035	0.0488102				0	60
	D08	SYBR	GRF3	Unkn	wt1		28.3742	28.4035	0.0488102				0	60
	D09	SYBR	GRF3	Unkn	wt1		28.4599	28.4035	0.0488102				0	60
	D10	SYBR	GRF3	Unkn	dmc1		27.6285	27.9713	0.298689				0	60
	D11	SYBR	GRF3	Unkn	dmc1		28.11	27.9713	0.298689				0	60
	D12	SYBR	GRF3	Unkn	dmc1		28.1754	27.9713	0.298689				0	60
	E01	SYBR	GRF9	Unkn	wt1		29.3387	29.4111	0.325909				0	60
	E02	SYBR	GRF9	Unkn	wt1		29.1275	29.4111	0.325909				0	60
	E03	SYBR	GRF9	Unkn	wt1		29.7671	29.4111	0.325909				0	60
	E04	SYBR	GRF9	Unkn	dmc1		28.4854	28.3777	0.12709				0	60
	E05	SYBR	GRF9	Unkn	dmc1		28.2375	28.3777	0.12709				0	60
	E06	SYBR	GRF9	Unkn	dmc1		28.4101	28.3777	0.12709				0	60
	E07	SYBR	GRF11	Unkn	wt1		28.1849	28.2271	0.198783				0	60
	E08	SYBR	GRF11	Unkn	wt1		28.4437	28.2271	0.198783				0	60
	E09	SYBR	GRF11	Unkn	wt1		28.0529	28.2271	0.198783				0	60
	E10	SYBR	GRF11	Unkn	dmc1		27.872	27.9636	0.121556				0	60
	E11	SYBR	GRF11	Unkn	dmc1		28.1015	27.9636	0.121556				0	60
	E12	SYBR	GRF11	Unkn	dmc1		27.9172	27.9636	0.121556				0	60
	F01	SYBR	GAPDH	Unkn	wt2		21.0708	21.0516	0.0524168				0	60
	F02	SYBR	GAPDH	Unkn	wt2		21.0917	21.0516	0.0524168				0	60
	F03	SYBR	GAPDH	Unkn	wt2		20.9923	21.0516	0.0524168				0	60
	F04	SYBR	GAPDH	Unkn-1	dmc2		19.4587	19.4911	0.132614					60
	F05	SYBR	GAPDH	Unkn-1	dmc2		19.3777	19.4911	0.132614					60
	F06	SYBR	GAPDH	Unkn-1	dmc2		19.6369	19.4911	0.132614					60
	F07	SYBR	GRF28	Unkn	wt2		23.8408	24.0112	0.148526				0	60
	F08	SYBR	GRF28	Unkn	wt2		24.1136	24.0112	0.148526				0	60
	F09	SYBR	GRF28	Unkn	wt2		24.0791	24.0112	0.148526				0	60
	F10	SYBR	GRF28	Unkn-2	dmc2		23.9133	23.9548	0.0584056					60
	F11	SYBR	GRF28	Unkn-2	dmc2		23.9295	23.9548	0.0584056					60
	F12	SYBR	GRF28	Unkn-2	dmc2		24.0216	23.9548	0.0584056					60
	G01	SYBR	GRF3	Unkn	wt2		30.0518	29.7519	0.292806				0	60
	G02	SYBR	GRF3	Unkn	wt2		29.4668	29.7519	0.292806				0	60
	G03	SYBR	GRF3	Unkn	wt2		29.7372	29.7519	0.292806				0	60
	G04	SYBR	GRF3	Unkn-3	dmc2		27.5222	27.4208	0.159325					60
	G05	SYBR	GRF3	Unkn-3	dmc2		27.2371	27.4208	0.159325					60
	G06	SYBR	GRF3	Unkn-3	dmc2		27.5031	27.4208	0.159325					60
	G07	SYBR	GRF9	Unkn	wt2		30.4532	30.6747	0.197921				0	60
	G08	SYBR	GRF9	Unkn	wt2		30.834	30.6747	0.197921				0	60
	G09	SYBR	GRF9	Unkn	wt2		30.7371	30.6747	0.197921				0	60
	G10	SYBR	GRF9	Unkn-4	dmc2		28.6782	28.7354	0.0569157					60
	G11	SYBR	GRF9	Unkn-4	dmc2		28.792	28.7354	0.0569157					60
	G12	SYBR	GRF9	Unkn-4	dmc2		28.7361	28.7354	0.0569157					60
	H01	SYBR	GRF11	Unkn	wt2		30.2153	30.3059	0.151825				0	60
	H02	SYBR	GRF11	Unkn	wt2		30.4812	30.3059	0.151825				0	60
	H03	SYBR	GRF11	Unkn	wt2		30.2212	30.3059	0.151825				0	60
	H04	SYBR	GRF11	Unkn-5	dmc2		27.3604	27.4278	0.105884					60
	H05	SYBR	GRF11	Unkn-5	dmc2		27.3731	27.4278	0.105884					60
	H06	SYBR	GRF11	Unkn-5	dmc2		27.5498	27.4278	0.105884					60
