# Supplementary material for: Key wheat GRF genes constraining wheat tillering of mutant dmc
Source: PeerJ. 2021 Apr 8;9:e11235. doi: 10.7717/peerj.11235 (PMC8038642; doi:10.7717/peerj.11235)
Supplement: Supplemental Information 1 [file peerj-09-11235-s001.zip › supplementary file 1/The raw data for qPT-PCR/Figure 11/34.xlsx]

## Sheet: 0
	Well	Fluor	Target	Content	Sample	Biological Set Name	Cq	Cq Mean	Cq Std. Dev	Starting Quantity (SQ)	Log Starting Quantity	SQ Mean	SQ Std. Dev	Set Point	Well Note
	A01	SYBR	GAPDH	Unkn-01	WT0		16.0185	16.1012	0.117962					60
	A02	SYBR	GAPDH	Unkn-01	WT0		16.2362	16.1012	0.117962					60
	A03	SYBR	GAPDH	Unkn-01	WT0		16.0487	16.1012	0.117962					60
	A04	SYBR	GAPDH	Unkn-02	DMC0		19.7355	19.629	0.125038					60
	A05	SYBR	GAPDH	Unkn-02	DMC0		19.6601	19.629	0.125038					60
	A06	SYBR	GAPDH	Unkn-02	DMC0		19.4913	19.629	0.125038					60
	B01	SYBR	GRF34	Unkn-05	WT0		28.9019	28.9916	0.125262					60
	B02	SYBR	GRF34	Unkn-05	WT0		28.9382	28.9916	0.125262					60
	B03	SYBR	GRF34	Unkn-05	WT0		29.1347	28.9916	0.125262					60
	B04	SYBR	GRF34	Unkn-06	DMC0		32.1702	32.0984	0.0622933					60
	B05	SYBR	GRF34	Unkn-06	DMC0		32.0659	32.0984	0.0622933					60
	B06	SYBR	GRF34	Unkn-06	DMC0		32.0589	32.0984	0.0622933					60
	C07	SYBR	GAPDH	Unkn-11	WT1		20.2515	20.2689	0.0366276					60
	C08	SYBR	GAPDH	Unkn-11	WT1		20.2442	20.2689	0.0366276					60
	C09	SYBR	GAPDH	Unkn-11	WT1		20.311	20.2689	0.0366276					60
	C10	SYBR	GAPDH	Unkn-12	DMC1		19.7093	19.7746	0.0647674					60
	C11	SYBR	GAPDH	Unkn-12	DMC1		19.8388	19.7746	0.0647674					60
	C12	SYBR	GAPDH	Unkn-12	DMC1		19.7758	19.7746	0.0647674					60
	D07	SYBR	GRF34	Unkn-15	WT1		31.9679	32.2507	0.247675					60
	D08	SYBR	GRF34	Unkn-15	WT1		32.3547	32.2507	0.247675					60
	D09	SYBR	GRF34	Unkn-15	WT1		32.4293	32.2507	0.247675					60
	D10	SYBR	GRF34	Unkn-16	DMC1		32.4798	32.2048	0.243033					60
	D11	SYBR	GRF34	Unkn-16	DMC1		32.0187	32.2048	0.243033					60
	D12	SYBR	GRF34	Unkn-16	DMC1		32.1161	32.2048	0.243033					60
	F01	SYBR	GAPDH	Unkn-21	WT2		21.6861	21.5321	0.135698					60
	F02	SYBR	GAPDH	Unkn-21	WT2		21.4299	21.5321	0.135698					60
	F03	SYBR	GAPDH	Unkn-21	WT2		21.4804	21.5321	0.135698					60
	F04	SYBR	GAPDH	Unkn-22	DMC2		20.1159	19.9502	0.223833					60
	F05	SYBR	GAPDH	Unkn-22	DMC2		19.6956	19.9502	0.223833					60
	F06	SYBR	GAPDH	Unkn-22	DMC2		20.0391	19.9502	0.223833					60
	G01	SYBR	GRF34	Unkn-25	WT2		33.5801	33.5769	0.326849					60
	G02	SYBR	GRF34	Unkn-25	WT2		33.9022	33.5769	0.326849					60
	G03	SYBR	GRF34	Unkn-25	WT2		33.2485	33.5769	0.326849					60
	G04	SYBR	GRF34	Unkn-26	DMC2		30.6847	30.581	0.139484					60
	G05	SYBR	GRF34	Unkn-26	DMC2		30.4224	30.581	0.139484					60
	G06	SYBR	GRF34	Unkn-26	DMC2		30.636	30.581	0.139484					60
