# Supplementary material for: Key wheat GRF genes constraining wheat tillering of mutant dmc
Source: PeerJ. 2021 Apr 8;9:e11235. doi: 10.7717/peerj.11235 (PMC8038642; doi:10.7717/peerj.11235)
Supplement: Supplemental Information 1 [file peerj-09-11235-s001.zip › supplementary file 1/The raw data for qPT-PCR/Figure 11/757,38,22,37.xlsx]

## Sheet: 0
	Well	Fluor	Target	Content	Sample	Biological Set Name	Cq	Cq Mean	Cq Std. Dev	Starting Quantity (SQ)	Log Starting Quantity	SQ Mean	SQ Std. Dev	Set Point	Well Note
	A01	SYBR	Actin	Unkn-01	WT1		24.5894	24.5473	0.161577					60
	A02	SYBR	Actin	Unkn-01	WT1		24.6837	24.5473	0.161577					60
	A03	SYBR	Actin	Unkn-01	WT1		24.3688	24.5473	0.161577					60
	A04	SYBR	Actin	Unkn-02	DMC1		21.1856	21.1791	0.00837196					60
	A05	SYBR	Actin	Unkn-02	DMC1		21.1697	21.1791	0.00837196					60
	A06	SYBR	Actin	Unkn-02	DMC1		21.1822	21.1791	0.00837196					60
	A07	SYBR	GRF757	Unkn-03	WT1		32.5214	32.6059	0.230783					60
	A08	SYBR	GRF757	Unkn-03	WT1		32.4293	32.6059	0.230783					60
	A09	SYBR	GRF757	Unkn-03	WT1		32.867	32.6059	0.230783					60
	A10	SYBR	GRF757	Unkn-04	DMC1		35.3863	35.1815	0.194891					60
	A11	SYBR	GRF757	Unkn-04	DMC1		35.1598	35.1815	0.194891					60
	A12	SYBR	GRF757	Unkn-04	DMC1		34.9983	35.1815	0.194891					60
	B01	SYBR	GRF38	Unkn-05	WT1		35.0304	35.0712	0.193794					60
	B02	SYBR	GRF38	Unkn-05	WT1		35.2821	35.0712	0.193794					60
	B03	SYBR	GRF38	Unkn-05	WT1		34.9011	35.0712	0.193794					60
	B04	SYBR	GRF38	Unkn-06	DMC1		33.0883	33.1969	0.108189					60
	B05	SYBR	GRF38	Unkn-06	DMC1		33.1978	33.1969	0.108189					60
	B06	SYBR	GRF38	Unkn-06	DMC1		33.3047	33.1969	0.108189					60
	B07	SYBR	GRF22	Unkn-07	WT1		29.087	29.1376	0.207766					60
	B08	SYBR	GRF22	Unkn-07	WT1		29.366	29.1376	0.207766					60
	B09	SYBR	GRF22	Unkn-07	WT1		28.9598	29.1376	0.207766					60
	B10	SYBR	GRF22	Unkn-08	DMC1		25.3346	25.3329	0.0104542					60
	B11	SYBR	GRF22	Unkn-08	DMC1		25.3216	25.3329	0.0104542					60
	B12	SYBR	GRF22	Unkn-08	DMC1		25.3423	25.3329	0.0104542					60
	C01	SYBR	GRF37	Unkn-09	WT1		35.5089	35.5419	0.0428935					60
	C02	SYBR	GRF37	Unkn-09	WT1		35.5904	35.5419	0.0428935					60
	C03	SYBR	GRF37	Unkn-09	WT1		35.5265	35.5419	0.0428935					60
	C04	SYBR	GRF37	Unkn-10	DMC1		36.1615	36.1683	0.226143					60
	C05	SYBR	GRF37	Unkn-10	DMC1		36.3977	36.1683	0.226143					60
	C06	SYBR	GRF37	Unkn-10	DMC1		35.9456	36.1683	0.226143					60
	C07	SYBR	Actin	Unkn-11	WT2		24.273	24.2541	0.0618436					60
	C08	SYBR	Actin	Unkn-11	WT2		24.1849	24.2541	0.0618436					60
	C09	SYBR	Actin	Unkn-11	WT2		24.3042	24.2541	0.0618436					60
	C10	SYBR	Actin	Unkn-12	DMC2		24.3043	24.3017	0.0446987					60
	C11	SYBR	Actin	Unkn-12	DMC2		24.3451	24.3017	0.0446987					60
	C12	SYBR	Actin	Unkn-12	DMC2		24.2558	24.3017	0.0446987					60
	D01	SYBR	GRF757	Unkn-13	WT2		35.2777	35.2043	0.263714					60
	D02	SYBR	GRF757	Unkn-13	WT2		35.4236	35.2043	0.263714					60
	D03	SYBR	GRF757	Unkn-13	WT2		34.9117	35.2043	0.263714					60
	D04	SYBR	GRF757	Unkn-14	DMC2		35.8044	35.8969	0.108754					60
	D05	SYBR	GRF757	Unkn-14	DMC2		35.8697	35.8969	0.108754					60
	D06	SYBR	GRF757	Unkn-14	DMC2		36.0167	35.8969	0.108754					60
	D07	SYBR	GRF38	Unkn-15	WT2		34.1418	34.2654	0.113113					60
	D08	SYBR	GRF38	Unkn-15	WT2		34.3637	34.2654	0.113113					60
	D09	SYBR	GRF38	Unkn-15	WT2		34.2906	34.2654	0.113113					60
	D10	SYBR	GRF38	Unkn-16	DMC2		35.5017	35.4182	0.279535					60
	D11	SYBR	GRF38	Unkn-16	DMC2		35.1064	35.4182	0.279535					60
	D12	SYBR	GRF38	Unkn-16	DMC2		35.6464	35.4182	0.279535					60
	E01	SYBR	GRF22	Unkn-17	WT2		28.7618	28.8282	0.0651109					60
	E02	SYBR	GRF22	Unkn-17	WT2		28.8919	28.8282	0.0651109					60
	E03	SYBR	GRF22	Unkn-17	WT2		28.8309	28.8282	0.0651109					60
	E04	SYBR	GRF22	Unkn-18	DMC2		29.432	29.43	0.220225					60
	E05	SYBR	GRF22	Unkn-18	DMC2		29.2088	29.43	0.220225					60
	E06	SYBR	GRF22	Unkn-18	DMC2		29.6493	29.43	0.220225					60
	E07	SYBR	GRF37	Unkn-19	WT2		35.286	35.3	0.0600185					60
	E08	SYBR	GRF37	Unkn-19	WT2		35.2482	35.3	0.0600185					60
	E09	SYBR	GRF37	Unkn-19	WT2		35.3658	35.3	0.0600185					60
	E10	SYBR	GRF37	Unkn-20	DMC2		36.8874	36.9787	0.0882982					60
	E11	SYBR	GRF37	Unkn-20	DMC2		36.9852	36.9787	0.0882982					60
	E12	SYBR	GRF37	Unkn-20	DMC2		37.0636	36.9787	0.0882982					60
	F01	SYBR	Actin	Unkn-21	WT3		23.579	23.6221	0.0828723					60
	F02	SYBR	Actin	Unkn-21	WT3		23.5697	23.6221	0.0828723					60
	F03	SYBR	Actin	Unkn-21	WT3		23.7177	23.6221	0.0828723					60
	F04	SYBR	Actin	Unkn-22	DMC3		24.6047	24.6148	0.01154					60
	F05	SYBR	Actin	Unkn-22	DMC3		24.6124	24.6148	0.01154					60
	F06	SYBR	Actin	Unkn-22	DMC3		24.6274	24.6148	0.01154					60
	F07	SYBR	GRF757	Unkn-23	WT3		35.265	35.1518	0.115882					60
	F08	SYBR	GRF757	Unkn-23	WT3		35.0334	35.1518	0.115882					60
	F09	SYBR	GRF757	Unkn-23	WT3		35.1571	35.1518	0.115882					60
	F10	SYBR	GRF757	Unkn-24	DMC3		35.4998	35.7526	0.311916					60
	F11	SYBR	GRF757	Unkn-24	DMC3		35.6568	35.7526	0.311916					60
	F12	SYBR	GRF757	Unkn-24	DMC3		36.1012	35.7526	0.311916					60
	G01	SYBR	GRF38	Unkn-25	WT3		35.2982	35.3952	0.146865					60
	G02	SYBR	GRF38	Unkn-25	WT3		35.3233	35.3952	0.146865					60
	G03	SYBR	GRF38	Unkn-25	WT3		35.5642	35.3952	0.146865					60
	G04	SYBR	GRF38	Unkn-26	DMC3		35.0557	35.2045	0.242812					60
	G05	SYBR	GRF38	Unkn-26	DMC3		35.4847	35.2045	0.242812					60
	G06	SYBR	GRF38	Unkn-26	DMC3		35.073	35.2045	0.242812					60
	G07	SYBR	GRF22	Unkn-27	WT3		29.0759	28.8446	0.243499					60
	G08	SYBR	GRF22	Unkn-27	WT3		28.8674	28.8446	0.243499					60
	G09	SYBR	GRF22	Unkn-27	WT3		28.5905	28.8446	0.243499					60
	G10	SYBR	GRF22	Unkn-28	DMC3		28.1021	28.3326	0.229866					60
	G11	SYBR	GRF22	Unkn-28	DMC3		28.334	28.3326	0.229866					60
	G12	SYBR	GRF22	Unkn-28	DMC3		28.5618	28.3326	0.229866					60
	H01	SYBR	GRF37	Unkn-29	WT3		36.9075	36.9651	0.129052					60
	H02	SYBR	GRF37	Unkn-29	WT3		37.1129	36.9651	0.129052					60
	H03	SYBR	GRF37	Unkn-29	WT3		36.8748	36.9651	0.129052					60
	H04	SYBR	GRF37	Unkn-30	DMC3		36.1584	36.0567	0.219194					60
	H05	SYBR	GRF37	Unkn-30	DMC3		36.2065	36.0567	0.219194					60
	H06	SYBR	GRF37	Unkn-30	DMC3		35.8051	36.0567	0.219194					60
