# Supplementary material for: Key wheat GRF genes constraining wheat tillering of mutant dmc
Source: PeerJ. 2021 Apr 8;9:e11235. doi: 10.7717/peerj.11235 (PMC8038642; doi:10.7717/peerj.11235)
Supplement: Supplemental Information 1 [file peerj-09-11235-s001.zip › supplementary file 1/The raw data for qPT-PCR/Figure 9/1,3.xlsx]

## Sheet: 0
	Well	Fluor	Target	Content	Sample	Biological Set Name	Cq	Cq Mean	Cq Std. Dev	Starting Quantity (SQ)	Log Starting Quantity	SQ Mean	SQ Std. Dev	Set Point	Well Note
	A01	SYBR	GAPDH	Unkn-01	WT1		22.1123	22.0624	0.179747					60
	A02	SYBR	GAPDH	Unkn-01	WT1		21.863	22.0624	0.179747					60
	A03	SYBR	GAPDH	Unkn-01	WT1		22.212	22.0624	0.179747					60
	A04	SYBR	GAPDH	Unkn-02	DMC1		23.2035	23.2736	0.101676					60
	A05	SYBR	GAPDH	Unkn-02	DMC1		23.3902	23.2736	0.101676					60
	A06	SYBR	GAPDH	Unkn-02	DMC1		23.227	23.2736	0.101676					60
	A07	SYBR	GRF1	Unkn-03	WT1		27.2918	27.3766	0.16197					60
	A08	SYBR	GRF1	Unkn-03	WT1		27.5634	27.3766	0.16197					60
	A09	SYBR	GRF1	Unkn-03	WT1		27.2747	27.3766	0.16197					60
	A10	SYBR	GRF1	Unkn-04	DMC1		30.1431	30.1191	0.293039					60
	A11	SYBR	GRF1	Unkn-04	DMC1		29.8148	30.1191	0.293039					60
	A12	SYBR	GRF1	Unkn-04	DMC1		30.3994	30.1191	0.293039					60
	B01	SYBR	GRF3	Unkn-05	WT1		29.4311	29.4081	0.0319255					60
	B02	SYBR	GRF3	Unkn-05	WT1		29.3717	29.4081	0.0319255					60
	B03	SYBR	GRF3	Unkn-05	WT1		29.4217	29.4081	0.0319255					60
	B04	SYBR	GRF3	Unkn-06	DMC1		32.9135	32.9162	0.263824					60
	B05	SYBR	GRF3	Unkn-06	DMC1		33.1813	32.9162	0.263824					60
	B06	SYBR	GRF3	Unkn-06	DMC1		32.6537	32.9162	0.263824					60
	B07	SYBR	GAPDH	Unkn-07	WT2		21.6397	21.6518	0.0340271					60
	B08	SYBR	GAPDH	Unkn-07	WT2		21.6902	21.6518	0.0340271					60
	B09	SYBR	GAPDH	Unkn-07	WT2		21.6255	21.6518	0.0340271					60
	B10	SYBR	GAPDH	Unkn-08	DMC2		22.0124	22.3877	0.371973					60
	B11	SYBR	GAPDH	Unkn-08	DMC2		22.3943	22.3877	0.371973					60
	B12	SYBR	GAPDH	Unkn-08	DMC2		22.7563	22.3877	0.371973					60
	C01	SYBR	GRF1	Unkn-09	WT2		24.2162	24.2362	0.0662704					60
	C02	SYBR	GRF1	Unkn-09	WT2		24.3102	24.2362	0.0662704					60
	C03	SYBR	GRF1	Unkn-09	WT2		24.1822	24.2362	0.0662704					60
	C04	SYBR	GRF1	Unkn-10	DMC2		28.6813	28.6895	0.0808846					60
	C05	SYBR	GRF1	Unkn-10	DMC2		28.7743	28.6895	0.0808846					60
	C06	SYBR	GRF1	Unkn-10	DMC2		28.6131	28.6895	0.0808846					60
	C07	SYBR	GRF3	Unkn-11	WT2		28.1701	28.3165	0.156991					60
	C08	SYBR	GRF3	Unkn-11	WT2		28.2971	28.3165	0.156991					60
	C09	SYBR	GRF3	Unkn-11	WT2		28.4823	28.3165	0.156991					60
	C10	SYBR	GRF3	Unkn-12	DMC2		27.9387	28.2367	0.326251					60
	C11	SYBR	GRF3	Unkn-12	DMC2		28.186	28.2367	0.326251					60
	C12	SYBR	GRF3	Unkn-12	DMC2		28.5853	28.2367	0.326251					60
	D01	SYBR	GAPDH	Unkn-13	WT3		21.7986	21.7675	0.0577305					60
	D02	SYBR	GAPDH	Unkn-13	WT3		21.803	21.7675	0.0577305					60
	D03	SYBR	GAPDH	Unkn-13	WT3		21.7009	21.7675	0.0577305					60
	D04	SYBR	GAPDH	Unkn-14	DMC3		21.504	21.5537	0.0767838					60
	D05	SYBR	GAPDH	Unkn-14	DMC3		21.515	21.5537	0.0767838					60
	D06	SYBR	GAPDH	Unkn-14	DMC3		21.6422	21.5537	0.0767838					60
	D07	SYBR	GRF1	Unkn-15	WT3		25.2775	25.1208	0.16449					60
	D08	SYBR	GRF1	Unkn-15	WT3		25.1354	25.1208	0.16449					60
	D09	SYBR	GRF1	Unkn-15	WT3		24.9495	25.1208	0.16449					60
	D10	SYBR	GRF1	Unkn-16	DMC3		27.0476	27.4155	0.363031					60
	D11	SYBR	GRF1	Unkn-16	DMC3		27.4252	27.4155	0.363031					60
	D12	SYBR	GRF1	Unkn-16	DMC3		27.7735	27.4155	0.363031					60
	E01	SYBR	GRF3	Unkn-17	WT3		29.902	29.6248	0.243817					60
	E02	SYBR	GRF3	Unkn-17	WT3		29.4436	29.6248	0.243817					60
	E03	SYBR	GRF3	Unkn-17	WT3		29.5289	29.6248	0.243817					60
	E04	SYBR	GRF3	Unkn-18	DMC3		28.5582	28.4915	0.0697542					60
	E05	SYBR	GRF3	Unkn-18	DMC3		28.4191	28.4915	0.0697542					60
	E06	SYBR	GRF3	Unkn-18	DMC3		28.4972	28.4915	0.0697542					60
