# Supplementary material for: Key wheat GRF genes constraining wheat tillering of mutant dmc
Source: PeerJ. 2021 Apr 8;9:e11235. doi: 10.7717/peerj.11235 (PMC8038642; doi:10.7717/peerj.11235)
Supplement: Supplemental Information 1 [file peerj-09-11235-s001.zip › supplementary file 1/The raw data for qPT-PCR/Figure 9/10,11,13,27.xlsx]

## Sheet: 0
	Well	Fluor	Target	Content	Sample	Biological Set Name	Cq	Cq Mean	Cq Std. Dev	Starting Quantity (SQ)	Log Starting Quantity	SQ Mean	SQ Std. Dev	Set Point	Well Note
	A01	SYBR	GAPDH	Unkn-01	WT1		24.144	24.3228	0.159527					60
	A02	SYBR	GAPDH	Unkn-01	WT1		24.4507	24.3228	0.159527					60
	A03	SYBR	GAPDH	Unkn-01	WT1		24.3736	24.3228	0.159527					60
	A04	SYBR	GAPDH	Unkn-02	DMC1		21.3328	21.1987	0.138017					60
	A05	SYBR	GAPDH	Unkn-02	DMC1		21.0571	21.1987	0.138017					60
	A06	SYBR	GAPDH	Unkn-02	DMC1		21.2062	21.1987	0.138017					60
	A07	SYBR	GAPDH	Unkn-03	WT2		21.272	21.0014	0.244855					60
	A08	SYBR	GAPDH	Unkn-03	WT2		20.9368	21.0014	0.244855					60
	A09	SYBR	GAPDH	Unkn-03	WT2		20.7953	21.0014	0.244855					60
	A10	SYBR	GAPDH	Unkn-04	DMC2		22.8467	22.8217	0.0234495					60
	A11	SYBR	GAPDH	Unkn-04	DMC2		22.8001	22.8217	0.0234495					60
	A12	SYBR	GAPDH	Unkn-04	DMC2		22.8182	22.8217	0.0234495					60
	B01	SYBR	GAPDH	Unkn-05	WT3		19.0567	19.1885	0.115619					60
	B02	SYBR	GAPDH	Unkn-05	WT3		19.273	19.1885	0.115619					60
	B03	SYBR	GAPDH	Unkn-05	WT3		19.2358	19.1885	0.115619					60
	B04	SYBR	GAPDH	Unkn-06	DMC3		21.6416	21.7892	0.193254					60
	B05	SYBR	GAPDH	Unkn-06	DMC3		21.718	21.7892	0.193254					60
	B06	SYBR	GAPDH	Unkn-06	DMC3		22.008	21.7892	0.193254					60
	B07	SYBR	GRF10	Unkn-07	WT1		29.8634	30.1477	0.282583					60
	B08	SYBR	GRF10	Unkn-07	WT1		30.1513	30.1477	0.282583					60
	B09	SYBR	GRF10	Unkn-07	WT1		30.4285	30.1477	0.282583					60
	B10	SYBR	GRF10	Unkn-08	DMC1		27.5266	27.565	0.0334467					60
	B11	SYBR	GRF10	Unkn-08	DMC1		27.5812	27.565	0.0334467					60
	B12	SYBR	GRF10	Unkn-08	DMC1		27.5873	27.565	0.0334467					60
	C01	SYBR	GRF10	Unkn-09	WT2		29.0977	29.3013	0.257135					60
	C02	SYBR	GRF10	Unkn-09	WT2		29.216	29.3013	0.257135					60
	C03	SYBR	GRF10	Unkn-09	WT2		29.5902	29.3013	0.257135					60
	C04	SYBR	GRF10	Unkn-10	DMC2		28.5981	28.6994	0.0891715					60
	C05	SYBR	GRF10	Unkn-10	DMC2		28.7658	28.6994	0.0891715					60
	C06	SYBR	GRF10	Unkn-10	DMC2		28.7343	28.6994	0.0891715					60
	C07	SYBR	GRF10	Unkn-11	WT3		27.183	27.1944	0.0470552					60
	C08	SYBR	GRF10	Unkn-11	WT3		27.154	27.1944	0.0470552					60
	C09	SYBR	GRF10	Unkn-11	WT3		27.2461	27.1944	0.0470552					60
	C10	SYBR	GRF10	Unkn-12	DMC3		27.8047	27.967	0.195587					60
	C11	SYBR	GRF10	Unkn-12	DMC3		27.912	27.967	0.195587					60
	C12	SYBR	GRF10	Unkn-12	DMC3		28.1842	27.967	0.195587					60
	D01	SYBR	GRF11	Unkn-13	WT1		29.9228	30.0182	0.26772					60
	D02	SYBR	GRF11	Unkn-13	WT1		30.3206	30.0182	0.26772					60
	D03	SYBR	GRF11	Unkn-13	WT1		29.8113	30.0182	0.26772					60
	D04	SYBR	GRF11	Unkn-14	DMC1		28.2855	28.584	0.264783					60
	D05	SYBR	GRF11	Unkn-14	DMC1		28.6758	28.584	0.264783					60
	D06	SYBR	GRF11	Unkn-14	DMC1		28.7906	28.584	0.264783					60
	D07	SYBR	GRF11	Unkn-15	WT2		28.2017	28.4288	0.200271					60
	D08	SYBR	GRF11	Unkn-15	WT2		28.5803	28.4288	0.200271					60
	D09	SYBR	GRF11	Unkn-15	WT2		28.5044	28.4288	0.200271					60
	D10	SYBR	GRF11	Unkn-16	DMC2		28.671	28.8315	0.203009					60
	D11	SYBR	GRF11	Unkn-16	DMC2		29.0597	28.8315	0.203009					60
	D12	SYBR	GRF11	Unkn-16	DMC2		28.7639	28.8315	0.203009					60
	E01	SYBR	GRF11	Unkn-17	WT3		28.0124	28.2195	0.215526					60
	E02	SYBR	GRF11	Unkn-17	WT3		28.2036	28.2195	0.215526					60
	E03	SYBR	GRF11	Unkn-17	WT3		28.4426	28.2195	0.215526					60
	E04	SYBR	GRF11	Unkn-18	DMC3		28.3455	28.3518	0.0499655					60
	E05	SYBR	GRF11	Unkn-18	DMC3		28.4046	28.3518	0.0499655					60
	E06	SYBR	GRF11	Unkn-18	DMC3		28.3053	28.3518	0.0499655					60
	E07	SYBR	GRF13	Unkn-19	WT1		30.1098	29.8184	0.261377					60
	E08	SYBR	GRF13	Unkn-19	WT1		29.7406	29.8184	0.261377					60
	E09	SYBR	GRF13	Unkn-19	WT1		29.6047	29.8184	0.261377					60
	E10	SYBR	GRF13	Unkn-20	DMC1		27.216	27.3905	0.159257					60
	E11	SYBR	GRF13	Unkn-20	DMC1		27.5279	27.3905	0.159257					60
	E12	SYBR	GRF13	Unkn-20	DMC1		27.4275	27.3905	0.159257					60
	F01	SYBR	GRF13	Unkn-21	WT2		28.2466	28.3416	0.218592					60
	F02	SYBR	GRF13	Unkn-21	WT2		28.1866	28.3416	0.218592					60
	F03	SYBR	GRF13	Unkn-21	WT2		28.5916	28.3416	0.218592					60
	F04	SYBR	GRF13	Unkn-22	DMC2		28.4244	28.8302	0.382554					60
	F05	SYBR	GRF13	Unkn-22	DMC2		28.8818	28.8302	0.382554					60
	F06	SYBR	GRF13	Unkn-22	DMC2		29.1843	28.8302	0.382554					60
	F07	SYBR	GRF13	Unkn-23	WT3		26.2454	26.2656	0.0334472					60
	F08	SYBR	GRF13	Unkn-23	WT3		26.3042	26.2656	0.0334472					60
	F09	SYBR	GRF13	Unkn-23	WT3		26.2472	26.2656	0.0334472					60
	F10	SYBR	GRF13	Unkn-24	DMC3		27.3328	27.5236	0.178441					60
	F11	SYBR	GRF13	Unkn-24	DMC3		27.5516	27.5236	0.178441					60
	F12	SYBR	GRF13	Unkn-24	DMC3		27.6864	27.5236	0.178441					60
	G01	SYBR	GRF27	Unkn-25	WT1		30.5061	30.3322	0.220595					60
	G02	SYBR	GRF27	Unkn-25	WT1		30.0841	30.3322	0.220595					60
	G03	SYBR	GRF27	Unkn-25	WT1		30.4065	30.3322	0.220595					60
	G04	SYBR	GRF27	Unkn-26	DMC1		29.2791	29.061	0.189004					60
	G05	SYBR	GRF27	Unkn-26	DMC1		28.956	29.061	0.189004					60
	G06	SYBR	GRF27	Unkn-26	DMC1		28.9478	29.061	0.189004					60
	G07	SYBR	GRF27	Unkn-27	WT2		28.9691	28.9376	0.203373					60
	G08	SYBR	GRF27	Unkn-27	WT2		28.7203	28.9376	0.203373					60
	G09	SYBR	GRF27	Unkn-27	WT2		29.1233	28.9376	0.203373					60
	G10	SYBR	GRF27	Unkn-28	DMC2		28.9919	28.7314	0.225931					60
	G11	SYBR	GRF27	Unkn-28	DMC2		28.6131	28.7314	0.225931					60
	G12	SYBR	GRF27	Unkn-28	DMC2		28.5891	28.7314	0.225931					60
	H01	SYBR	GRF27	Unkn-29	WT3		27.9678	27.8744	0.129006					60
	H02	SYBR	GRF27	Unkn-29	WT3		27.9283	27.8744	0.129006					60
	H03	SYBR	GRF27	Unkn-29	WT3		27.7272	27.8744	0.129006					60
	H04	SYBR	GRF27	Unkn-30	DMC3		28.0285	28.307	0.244367					60
	H05	SYBR	GRF27	Unkn-30	DMC3		28.4072	28.307	0.244367					60
	H06	SYBR	GRF27	Unkn-30	DMC3		28.4854	28.307	0.244367					60
