# Supplementary material for: Key wheat GRF genes constraining wheat tillering of mutant dmc
Source: PeerJ. 2021 Apr 8;9:e11235. doi: 10.7717/peerj.11235 (PMC8038642; doi:10.7717/peerj.11235)
Supplement: Supplemental Information 1 [file peerj-09-11235-s001.zip › supplementary file 1/The raw data for qPT-PCR/Figure 9/12,20,14.xlsx]

## Sheet: 0
	Well	Fluor	Target	Content	Sample	Biological Set Name	Cq	Cq Mean	Cq Std. Dev	Starting Quantity (SQ)	Log Starting Quantity	SQ Mean	SQ Std. Dev	Set Point	Well Note
	A01	SYBR	GAPDH	Unkn-01	WT1		21.3641	21.2319	0.144217					60
	A02	SYBR	GAPDH	Unkn-01	WT1		21.2536	21.2319	0.144217					60
	A03	SYBR	GAPDH	Unkn-01	WT1		21.0781	21.2319	0.144217					60
	A04	SYBR	GAPDH	Unkn-02	DMC1		22.2235	22.2647	0.0358334					60
	A05	SYBR	GAPDH	Unkn-02	DMC1		22.282	22.2647	0.0358334					60
	A06	SYBR	GAPDH	Unkn-02	DMC1		22.2885	22.2647	0.0358334					60
	A07	SYBR	GRF12	Unkn-03	WT1		32.3713	32.1825	0.164371					60
	A08	SYBR	GRF12	Unkn-03	WT1		32.1055	32.1825	0.164371					60
	A09	SYBR	GRF12	Unkn-03	WT1		32.0708	32.1825	0.164371					60
	A10	SYBR	GRF12	Unkn-04	DMC1		34.7481	34.9944	0.266171					60
	A11	SYBR	GRF12	Unkn-04	DMC1		35.2768	34.9944	0.266171					60
	A12	SYBR	GRF12	Unkn-04	DMC1		34.9584	34.9944	0.266171					60
	B01	SYBR	GRF20	Unkn-05	WT1		34.8482	34.3832	0.412873					60
	B02	SYBR	GRF20	Unkn-05	WT1		34.2416	34.3832	0.412873					60
	B03	SYBR	GRF20	Unkn-05	WT1		34.0597	34.3832	0.412873					60
	B04	SYBR	GRF20	Unkn-06	DMC1		36.576	36.6274	0.189652					60
	B05	SYBR	GRF20	Unkn-06	DMC1		36.4687	36.6274	0.189652					60
	B06	SYBR	GRF20	Unkn-06	DMC1		36.8375	36.6274	0.189652					60
	C01	SYBR	GRF14	Unkn-09	WT1		34.0468	34.2983	0.228396					60
	C02	SYBR	GRF14	Unkn-09	WT1		34.4927	34.2983	0.228396					60
	C03	SYBR	GRF14	Unkn-09	WT1		34.3554	34.2983	0.228396					60
	C04	SYBR	GRF14	Unkn-10	DMC1		34.7511	34.4902	0.28131					60
	C05	SYBR	GRF14	Unkn-10	DMC1		34.5272	34.4902	0.28131					60
	C06	SYBR	GRF14	Unkn-10	DMC1		34.1922	34.4902	0.28131					60
	C07	SYBR	GAPDH	Unkn-11	WT2		20.86	20.7745	0.0891925					60
	C08	SYBR	GAPDH	Unkn-11	WT2		20.682	20.7745	0.0891925					60
	C09	SYBR	GAPDH	Unkn-11	WT2		20.7814	20.7745	0.0891925					60
	C10	SYBR	GAPDH	Unkn-12	DMC2		21.2653	21.3614	0.0844144					60
	C11	SYBR	GAPDH	Unkn-12	DMC2		21.3954	21.3614	0.0844144					60
	C12	SYBR	GAPDH	Unkn-12	DMC2		21.4235	21.3614	0.0844144					60
	D01	SYBR	GRF12	Unkn-13	WT2		30.7772	31.2164	0.832243					60
	D02	SYBR	GRF12	Unkn-13	WT2		30.721	31.2164	0.832243					60
	D03	SYBR	GRF12	Unkn-13	WT2		30.751	31.2164	0.832243					60
	D04	SYBR	GRF12	Unkn-14	DMC2		32.2851	32.2572	0.268451					60
	D05	SYBR	GRF12	Unkn-14	DMC2		31.9758	32.2572	0.268451					60
	D06	SYBR	GRF12	Unkn-14	DMC2		32.5106	32.2572	0.268451					60
	D07	SYBR	GRF20	Unkn-15	WT2		32.8745	32.7987	0.261531					60
	D08	SYBR	GRF20	Unkn-15	WT2		32.5076	32.7987	0.261531					60
	D09	SYBR	GRF20	Unkn-15	WT2		33.0139	32.7987	0.261531					60
	D10	SYBR	GRF20	Unkn-16	DMC2		34.7836	35.048	0.232832					60
	D11	SYBR	GRF20	Unkn-16	DMC2		35.2224	35.048	0.232832					60
	D12	SYBR	GRF20	Unkn-16	DMC2		35.138	35.048	0.232832					60
	E07	SYBR	GRF14	Unkn-19	WT2		34.9095	34.8267	0.176095					60
	E08	SYBR	GRF14	Unkn-19	WT2		34.6245	34.8267	0.176095					60
	E09	SYBR	GRF14	Unkn-19	WT2		34.9462	34.8267	0.176095					60
	E10	SYBR	GRF14	Unkn-20	DMC2		33.8767	33.5319	0.320338					60
	E11	SYBR	GRF14	Unkn-20	DMC2		33.4756	33.5319	0.320338					60
	E12	SYBR	GRF14	Unkn-20	DMC2		33.2435	33.5319	0.320338					60
	F01	SYBR	GAPDH	Unkn-21	WT3		20.8615	20.635	0.199052					60
	F02	SYBR	GAPDH	Unkn-21	WT3		20.5557	20.635	0.199052					60
	F03	SYBR	GAPDH	Unkn-21	WT3		20.4878	20.635	0.199052					60
	F04	SYBR	GAPDH	Unkn-22	DMC3		20.9375	20.8963	0.0616073					60
	F05	SYBR	GAPDH	Unkn-22	DMC3		20.926	20.8963	0.0616073					60
	F06	SYBR	GAPDH	Unkn-22	DMC3		20.8255	20.8963	0.0616073					60
	F07	SYBR	GRF12	Unkn-23	WT3		32.2203	32.2348	0.0747923					60
	F08	SYBR	GRF12	Unkn-23	WT3		32.3157	32.2348	0.0747923					60
	F09	SYBR	GRF12	Unkn-23	WT3		32.1683	32.2348	0.0747923					60
	F10	SYBR	GRF12	Unkn-24	DMC3		31.7211	31.6622	0.270942					60
	F11	SYBR	GRF12	Unkn-24	DMC3		31.8989	31.6622	0.270942					60
	F12	SYBR	GRF12	Unkn-24	DMC3		31.3667	31.6622	0.270942					60
	G01	SYBR	GRF20	Unkn-25	WT3		35.1702	34.8718	0.258456					60
	G02	SYBR	GRF20	Unkn-25	WT3		34.7277	34.8718	0.258456					60
	G03	SYBR	GRF20	Unkn-25	WT3		34.7176	34.8718	0.258456					60
	G04	SYBR	GRF20	Unkn-26	DMC3		32.7779	33.0591	0.316936					60
	G05	SYBR	GRF20	Unkn-26	DMC3		32.9969	33.0591	0.316936					60
	G06	SYBR	GRF20	Unkn-26	DMC3		33.4025	33.0591	0.316936					60
	H01	SYBR	GRF14	Unkn-29	WT3		33.9245	33.6869	0.206199					60
	H02	SYBR	GRF14	Unkn-29	WT3		33.5545	33.6869	0.206199					60
	H03	SYBR	GRF14	Unkn-29	WT3		33.5817	33.6869	0.206199					60
	H04	SYBR	GRF14	Unkn-30	DMC3		34.7469	34.4302	0.356481					60
	H05	SYBR	GRF14	Unkn-30	DMC3		34.0441	34.4302	0.356481					60
	H06	SYBR	GRF14	Unkn-30	DMC3		34.4995	34.4302	0.356481					60
