# Supplementary material for: Key wheat GRF genes constraining wheat tillering of mutant dmc
Source: PeerJ. 2021 Apr 8;9:e11235. doi: 10.7717/peerj.11235 (PMC8038642; doi:10.7717/peerj.11235)
Supplement: Supplemental Information 1 [file peerj-09-11235-s001.zip › supplementary file 1/The raw data for qPT-PCR/Figure 9/18,19,21,22.xlsx]

## Sheet: 0
	Well	Fluor	Target	Content	Sample	Biological Set Name	Cq	Cq Mean	Cq Std. Dev	Starting Quantity (SQ)	Log Starting Quantity	SQ Mean	SQ Std. Dev	Set Point	Well Note
	A01	SYBR	GAPDH	Unkn-01	WT1		25.5687	25.639	0.0623412					60
	A02	SYBR	GAPDH	Unkn-01	WT1		25.6873	25.639	0.0623412					60
	A03	SYBR	GAPDH	Unkn-01	WT1		25.6612	25.639	0.0623412					60
	A04	SYBR	GAPDH	Unkn-02	DMC1		21.7082	21.971	0.236135					60
	A05	SYBR	GAPDH	Unkn-02	DMC1		22.0397	21.971	0.236135					60
	A06	SYBR	GAPDH	Unkn-02	DMC1		22.1652	21.971	0.236135					60
	A07	SYBR	GRF18	Unkn-03	WT1		34.857	35.0986	0.295717					60
	A08	SYBR	GRF18	Unkn-03	WT1		35.0104	35.0986	0.295717					60
	A09	SYBR	GRF18	Unkn-03	WT1		35.4284	35.0986	0.295717					60
	A10	SYBR	GRF18	Unkn-04	DMC1		32.0829	32.281	0.229553					60
	A11	SYBR	GRF18	Unkn-04	DMC1		32.2275	32.281	0.229553					60
	A12	SYBR	GRF18	Unkn-04	DMC1		32.5326	32.281	0.229553					60
	B01	SYBR	GRF19	Unkn-05	WT1		34.2813	34.232	0.0434619					60
	B02	SYBR	GRF19	Unkn-05	WT1		34.2158	34.232	0.0434619					60
	B03	SYBR	GRF19	Unkn-05	WT1		34.199	34.232	0.0434619					60
	B04	SYBR	GRF19	Unkn-06	DMC1		31.4219	31.1754	0.332421					60
	B05	SYBR	GRF19	Unkn-06	DMC1		30.7974	31.1754	0.332421					60
	B06	SYBR	GRF19	Unkn-06	DMC1		31.307	31.1754	0.332421					60
	B07	SYBR	GRF21	Unkn-07	WT1		32.0621	31.9469	0.280126					60
	B08	SYBR	GRF21	Unkn-07	WT1		32.151	31.9469	0.280126					60
	B09	SYBR	GRF21	Unkn-07	WT1		31.6275	31.9469	0.280126					60
	B10	SYBR	GRF21	Unkn-08	DMC1		27.6067	27.7871	0.199399					60
	B11	SYBR	GRF21	Unkn-08	DMC1		27.7533	27.7871	0.199399					60
	B12	SYBR	GRF21	Unkn-08	DMC1		28.0012	27.7871	0.199399					60
	C01	SYBR	GRF22	Unkn-09	WT1		34.9084	34.8355	0.173904					60
	C02	SYBR	GRF22	Unkn-09	WT1		34.637	34.8355	0.173904					60
	C03	SYBR	GRF22	Unkn-09	WT1		34.961	34.8355	0.173904					60
	C04	SYBR	GRF22	Unkn-10	DMC1		32.9615	32.8316	0.243052					60
	C05	SYBR	GRF22	Unkn-10	DMC1		32.5512	32.8316	0.243052					60
	C06	SYBR	GRF22	Unkn-10	DMC1		32.9821	32.8316	0.243052					60
	C07	SYBR	GAPDH	Unkn-11	WT2		21.3893	21.4616	0.110573					60
	C08	SYBR	GAPDH	Unkn-11	WT2		21.4066	21.4616	0.110573					60
	C09	SYBR	GAPDH	Unkn-11	WT2		21.5889	21.4616	0.110573					60
	C10	SYBR	GAPDH	Unkn-12	DMC2		22.3	22.4065	0.151056					60
	C11	SYBR	GAPDH	Unkn-12	DMC2		22.5794	22.4065	0.151056					60
	C12	SYBR	GAPDH	Unkn-12	DMC2		22.34	22.4065	0.151056					60
	D01	SYBR	GRF18	Unkn-13	WT2		30.4789	30.586	0.253575					60
	D02	SYBR	GRF18	Unkn-13	WT2		30.4036	30.586	0.253575					60
	D03	SYBR	GRF18	Unkn-13	WT2		30.8756	30.586	0.253575					60
	D04	SYBR	GRF18	Unkn-14	DMC2		30.02	30.1499	0.164333					60
	D05	SYBR	GRF18	Unkn-14	DMC2		30.0949	30.1499	0.164333					60
	D06	SYBR	GRF18	Unkn-14	DMC2		30.3346	30.1499	0.164333					60
	D07	SYBR	GRF19	Unkn-15	WT2		32.698	32.6639	0.0328131					60
	D08	SYBR	GRF19	Unkn-15	WT2		32.6325	32.6639	0.0328131					60
	D09	SYBR	GRF19	Unkn-15	WT2		32.6613	32.6639	0.0328131					60
	D10	SYBR	GRF19	Unkn-16	DMC2		33.0025	33.1723	0.268018					60
	D11	SYBR	GRF19	Unkn-16	DMC2		33.4813	33.1723	0.268018					60
	D12	SYBR	GRF19	Unkn-16	DMC2		33.0331	33.1723	0.268018					60
	E01	SYBR	GRF21	Unkn-17	WT2		27.8919	27.7592	0.136592					60
	E02	SYBR	GRF21	Unkn-17	WT2		27.619	27.7592	0.136592					60
	E03	SYBR	GRF21	Unkn-17	WT2		27.7668	27.7592	0.136592					60
	E04	SYBR	GRF21	Unkn-18	DMC2		27.5377	27.6221	0.0785275					60
	E05	SYBR	GRF21	Unkn-18	DMC2		27.6357	27.6221	0.0785275					60
	E06	SYBR	GRF21	Unkn-18	DMC2		27.6929	27.6221	0.0785275					60
	E07	SYBR	GRF22	Unkn-19	WT2		32.2349	32.2368	0.00863861					60
	E08	SYBR	GRF22	Unkn-19	WT2		32.2462	32.2368	0.00863861					60
	E09	SYBR	GRF22	Unkn-19	WT2		32.2293	32.2368	0.00863861					60
	E10	SYBR	GRF22	Unkn-20	DMC2		32.0935	32.2922	0.186437					60
	E11	SYBR	GRF22	Unkn-20	DMC2		32.3198	32.2922	0.186437					60
	E12	SYBR	GRF22	Unkn-20	DMC2		32.4633	32.2922	0.186437					60
	F01	SYBR	GAPDH	Unkn-21	WT3		20.2396	20.3437	0.191745					60
	F02	SYBR	GAPDH	Unkn-21	WT3		20.565	20.3437	0.191745					60
	F03	SYBR	GAPDH	Unkn-21	WT3		20.2265	20.3437	0.191745					60
	F04	SYBR	GAPDH	Unkn-22	DMC3		21.4558	21.5818	0.131669					60
	F05	SYBR	GAPDH	Unkn-22	DMC3		21.5713	21.5818	0.131669					60
	F06	SYBR	GAPDH	Unkn-22	DMC3		21.7185	21.5818	0.131669					60
	F07	SYBR	GRF18	Unkn-23	WT3		30.6223	30.9098	0.312963					60
	F08	SYBR	GRF18	Unkn-23	WT3		30.8641	30.9098	0.312963					60
	F09	SYBR	GRF18	Unkn-23	WT3		31.2432	30.9098	0.312963					60
	F10	SYBR	GRF18	Unkn-24	DMC3		30.6535	30.8719	0.19752					60
	F11	SYBR	GRF18	Unkn-24	DMC3		30.9243	30.8719	0.19752					60
	F12	SYBR	GRF18	Unkn-24	DMC3		31.0379	30.8719	0.19752					60
	G01	SYBR	GRF19	Unkn-25	WT3		30.705	30.8639	0.214808					60
	G02	SYBR	GRF19	Unkn-25	WT3		31.1083	30.8639	0.214808					60
	G03	SYBR	GRF19	Unkn-25	WT3		30.7786	30.8639	0.214808					60
	G04	SYBR	GRF19	Unkn-26	DMC3		30.7822	30.9701	0.271763					60
	G05	SYBR	GRF19	Unkn-26	DMC3		31.2817	30.9701	0.271763					60
	G06	SYBR	GRF19	Unkn-26	DMC3		30.8464	30.9701	0.271763					60
	G07	SYBR	GRF21	Unkn-27	WT3		27.4122	27.3504	0.0588741					60
	G08	SYBR	GRF21	Unkn-27	WT3		27.3439	27.3504	0.0588741					60
	G09	SYBR	GRF21	Unkn-27	WT3		27.295	27.3504	0.0588741					60
	G10	SYBR	GRF21	Unkn-28	DMC3		27.3085	27.4527	0.127191					60
	G11	SYBR	GRF21	Unkn-28	DMC3		27.5008	27.4527	0.127191					60
	G12	SYBR	GRF21	Unkn-28	DMC3		27.5489	27.4527	0.127191					60
	H01	SYBR	GRF22	Unkn-29	WT3		30.8689	31.1045	0.206695					60
	H02	SYBR	GRF22	Unkn-29	WT3		31.2554	31.1045	0.206695					60
	H03	SYBR	GRF22	Unkn-29	WT3		31.1892	31.1045	0.206695					60
	H04	SYBR	GRF22	Unkn-30	DMC3		30.4701	30.6176	0.141597					60
	H05	SYBR	GRF22	Unkn-30	DMC3		30.6302	30.6176	0.141597					60
	H06	SYBR	GRF22	Unkn-30	DMC3		30.7525	30.6176	0.141597					60
