# Supplementary material for: Key wheat GRF genes constraining wheat tillering of mutant dmc
Source: PeerJ. 2021 Apr 8;9:e11235. doi: 10.7717/peerj.11235 (PMC8038642; doi:10.7717/peerj.11235)
Supplement: Supplemental Information 1 [file peerj-09-11235-s001.zip › supplementary file 1/The raw data for qPT-PCR/Figure 9/23,25,30.xlsx]

## Sheet: 0
	Well	Fluor	Target	Content	Sample	Biological Set Name	Cq	Cq Mean	Cq Std. Dev	Starting Quantity (SQ)	Log Starting Quantity	SQ Mean	SQ Std. Dev	Set Point	Well Note
	A01	SYBR	GAPDH	Unkn-01	WT1		21.8176	21.7528	0.153081					60
	A02	SYBR	GAPDH	Unkn-01	WT1		21.578	21.7528	0.153081					60
	A03	SYBR	GAPDH	Unkn-01	WT1		21.8629	21.7528	0.153081					60
	A04	SYBR	GAPDH	Unkn-02	DMC1		24.6313	24.6783	0.0530267					60
	A05	SYBR	GAPDH	Unkn-02	DMC1		24.7358	24.6783	0.0530267					60
	A06	SYBR	GAPDH	Unkn-02	DMC1		24.6678	24.6783	0.0530267					60
	A07	SYBR	GRF23	Unkn-03	WT1		30.1494	30.0619	0.0849799					60
	A08	SYBR	GRF23	Unkn-03	WT1		29.9797	30.0619	0.0849799					60
	A09	SYBR	GRF23	Unkn-03	WT1		30.0567	30.0619	0.0849799					60
	A10	SYBR	GRF23	Unkn-04	DMC1		32.9473	32.9701	0.189946					60
	A11	SYBR	GRF23	Unkn-04	DMC1		32.7926	32.9701	0.189946					60
	A12	SYBR	GRF23	Unkn-04	DMC1		33.1705	32.9701	0.189946					60
	B01	SYBR	GRF25	Unkn-05	WT1		32.0907	31.6937	0.343861					60
	B02	SYBR	GRF25	Unkn-05	WT1		31.4991	31.6937	0.343861					60
	B03	SYBR	GRF25	Unkn-05	WT1		31.4913	31.6937	0.343861					60
	B04	SYBR	GRF25	Unkn-06	DMC1		32.7446	32.6421	0.095544					60
	B05	SYBR	GRF25	Unkn-06	DMC1		32.5555	32.6421	0.095544					60
	B06	SYBR	GRF25	Unkn-06	DMC1		32.6261	32.6421	0.095544					60
	C01	SYBR	GRF30	Unkn-09	WT1		31.8508	31.8435	0.200417					60
	C02	SYBR	GRF30	Unkn-09	WT1		31.6395	31.8435	0.200417					60
	C03	SYBR	GRF30	Unkn-09	WT1		32.0402	31.8435	0.200417					60
	C04	SYBR	GRF30	Unkn-10	DMC1		34.9081	35.1612	0.219309					60
	C05	SYBR	GRF30	Unkn-10	DMC1		35.2803	35.1612	0.219309					60
	C06	SYBR	GRF30	Unkn-10	DMC1		35.2952	35.1612	0.219309					60
	C07	SYBR	GAPDH	Unkn-11	WT2		20.9776	21.0052	0.023917					60
	C08	SYBR	GAPDH	Unkn-11	WT2		21.0204	21.0052	0.023917					60
	C09	SYBR	GAPDH	Unkn-11	WT2		21.0175	21.0052	0.023917					60
	C10	SYBR	GAPDH	Unkn-12	DMC2		22.0432	22.2803	0.237451					60
	C11	SYBR	GAPDH	Unkn-12	DMC2		22.2795	22.2803	0.237451					60
	C12	SYBR	GAPDH	Unkn-12	DMC2		22.5181	22.2803	0.237451					60
	D01	SYBR	GRF23	Unkn-13	WT2		29.0053	29.1349	0.112718					60
	D02	SYBR	GRF23	Unkn-13	WT2		29.2102	29.1349	0.112718					60
	D03	SYBR	GRF23	Unkn-13	WT2		29.1893	29.1349	0.112718					60
	D04	SYBR	GRF23	Unkn-14	DMC2		28.4697	28.4265	0.0425667					60
	D05	SYBR	GRF23	Unkn-14	DMC2		28.4251	28.4265	0.0425667					60
	D06	SYBR	GRF23	Unkn-14	DMC2		28.3846	28.4265	0.0425667					60
	D07	SYBR	GRF25	Unkn-15	WT2		30.908	31.1412	0.208822					60
	D08	SYBR	GRF25	Unkn-15	WT2		31.2049	31.1412	0.208822					60
	D09	SYBR	GRF25	Unkn-15	WT2		31.3108	31.1412	0.208822					60
	D10	SYBR	GRF25	Unkn-16	DMC2		31.323	31.7606	0.409903					60
	D11	SYBR	GRF25	Unkn-16	DMC2		31.8233	31.7606	0.409903					60
	D12	SYBR	GRF25	Unkn-16	DMC2		32.1356	31.7606	0.409903					60
	E07	SYBR	GRF30	Unkn-19	WT2		32.06	32.1004	0.0746537					60
	E08	SYBR	GRF30	Unkn-19	WT2		32.1866	32.1004	0.0746537					60
	E09	SYBR	GRF30	Unkn-19	WT2		32.0547	32.1004	0.0746537					60
	E10	SYBR	GRF30	Unkn-20	DMC2		32.6327	33.0809	0.39156					60
	E11	SYBR	GRF30	Unkn-20	DMC2		33.3568	33.0809	0.39156					60
	E12	SYBR	GRF30	Unkn-20	DMC2		33.2531	33.0809	0.39156					60
	F01	SYBR	GAPDH	Unkn-21	WT3		20.1058	20.1806	0.0686541					60
	F02	SYBR	GAPDH	Unkn-21	WT3		20.1953	20.1806	0.0686541					60
	F03	SYBR	GAPDH	Unkn-21	WT3		20.2407	20.1806	0.0686541					60
	F04	SYBR	GAPDH	Unkn-22	DMC3		21.1552	21.2221	0.12326					60
	F05	SYBR	GAPDH	Unkn-22	DMC3		21.1467	21.2221	0.12326					60
	F06	SYBR	GAPDH	Unkn-22	DMC3		21.3643	21.2221	0.12326					60
	F07	SYBR	GRF23	Unkn-23	WT3		30.1683	30.0205	0.138596					60
	F08	SYBR	GRF23	Unkn-23	WT3		29.9998	30.0205	0.138596					60
	F09	SYBR	GRF23	Unkn-23	WT3		29.8934	30.0205	0.138596					60
	F10	SYBR	GRF23	Unkn-24	DMC3		28.7004	28.9788	0.241596					60
	F11	SYBR	GRF23	Unkn-24	DMC3		29.1023	28.9788	0.241596					60
	F12	SYBR	GRF23	Unkn-24	DMC3		29.1336	28.9788	0.241596					60
	G01	SYBR	GRF25	Unkn-25	WT3		30.5981	30.7222	0.344136					60
	G02	SYBR	GRF25	Unkn-25	WT3		30.4573	30.7222	0.344136					60
	G03	SYBR	GRF25	Unkn-25	WT3		31.1112	30.7222	0.344136					60
	G04	SYBR	GRF25	Unkn-26	DMC3		31.6823	31.5685	0.103678					60
	G05	SYBR	GRF25	Unkn-26	DMC3		31.5438	31.5685	0.103678					60
	G06	SYBR	GRF25	Unkn-26	DMC3		31.4794	31.5685	0.103678					60
	H01	SYBR	GRF30	Unkn-29	WT3		31.963	31.6952	0.384177					60
	H02	SYBR	GRF30	Unkn-29	WT3		31.255	31.6952	0.384177					60
	H03	SYBR	GRF30	Unkn-29	WT3		31.8676	31.6952	0.384177					60
	H04	SYBR	GRF30	Unkn-30	DMC3		32.2028	32.355	0.189344					60
	H05	SYBR	GRF30	Unkn-30	DMC3		32.2952	32.355	0.189344					60
	H06	SYBR	GRF30	Unkn-30	DMC3		32.567	32.355	0.189344					60
