# Supplementary material for: Key wheat GRF genes constraining wheat tillering of mutant dmc
Source: PeerJ. 2021 Apr 8;9:e11235. doi: 10.7717/peerj.11235 (PMC8038642; doi:10.7717/peerj.11235)
Supplement: Supplemental Information 1 [file peerj-09-11235-s001.zip › supplementary file 1/The raw data for qPT-PCR/Figure 9/40,34,43,38.xlsx]

## Sheet: 0
	Well	Fluor	Target	Content	Sample	Biological Set Name	Cq	Cq Mean	Cq Std. Dev	Starting Quantity (SQ)	Log Starting Quantity	SQ Mean	SQ Std. Dev	Set Point	Well Note
	A01	SYBR	GAPDH	Unkn-01	WT1		22.7501	22.6782	0.0659442					60
	A02	SYBR	GAPDH	Unkn-01	WT1		22.6206	22.6782	0.0659442					60
	A03	SYBR	GAPDH	Unkn-01	WT1		22.6639	22.6782	0.0659442					60
	A04	SYBR	GAPDH	Unkn-02	DMC1		23.7702	23.8726	0.0889336					60
	A05	SYBR	GAPDH	Unkn-02	DMC1		23.9308	23.8726	0.0889336					60
	A06	SYBR	GAPDH	Unkn-02	DMC1		23.9167	23.8726	0.0889336					60
	A07	SYBR	GRF40	Unkn-03	WT1		29.4199	29.7803	0.355349					60
	A08	SYBR	GRF40	Unkn-03	WT1		30.1304	29.7803	0.355349					60
	A09	SYBR	GRF40	Unkn-03	WT1		29.7907	29.7803	0.355349					60
	A10	SYBR	GRF40	Unkn-04	DMC1		32.1143	32.22	0.372681					60
	A11	SYBR	GRF40	Unkn-04	DMC1		32.6341	32.22	0.372681					60
	A12	SYBR	GRF40	Unkn-04	DMC1		31.9116	32.22	0.372681					60
	B01	SYBR	GRF34	Unkn-05	WT1		30.6236	30.5166	0.0943205					60
	B02	SYBR	GRF34	Unkn-05	WT1		30.4806	30.5166	0.0943205					60
	B03	SYBR	GRF34	Unkn-05	WT1		30.4455	30.5166	0.0943205					60
	B04	SYBR	GRF34	Unkn-06	DMC1		32.6574	32.9811	0.309134					60
	B05	SYBR	GRF34	Unkn-06	DMC1		33.0128	32.9811	0.309134					60
	B06	SYBR	GRF34	Unkn-06	DMC1		33.2732	32.9811	0.309134					60
	B07	SYBR	GRF43	Unkn-07	WT1		34.0199	34.0461	0.261542					60
	B08	SYBR	GRF43	Unkn-07	WT1		33.7986	34.0461	0.261542					60
	B09	SYBR	GRF43	Unkn-07	WT1		34.3197	34.0461	0.261542					60
	B10	SYBR	GRF43	Unkn-08	DMC1		36.0556	36.2135	0.205022					60
	B11	SYBR	GRF43	Unkn-08	DMC1		36.1397	36.2135	0.205022					60
	B12	SYBR	GRF43	Unkn-08	DMC1		36.4452	36.2135	0.205022					60
	C01	SYBR	GRF38	Unkn-09	WT1		33.0742	33.0511	0.0601417					60
	C02	SYBR	GRF38	Unkn-09	WT1		32.9828	33.0511	0.0601417					60
	C03	SYBR	GRF38	Unkn-09	WT1		33.0962	33.0511	0.0601417					60
	C04	SYBR	GRF38	Unkn-10	DMC1		35.3827	35.1482	0.228429					60
	C05	SYBR	GRF38	Unkn-10	DMC1		34.9264	35.1482	0.228429					60
	C06	SYBR	GRF38	Unkn-10	DMC1		35.1356	35.1482	0.228429					60
	C07	SYBR	GAPDH	Unkn-11	WT2		22.3982	22.3258	0.112398					60
	C08	SYBR	GAPDH	Unkn-11	WT2		22.1963	22.3258	0.112398					60
	C09	SYBR	GAPDH	Unkn-11	WT2		22.3828	22.3258	0.112398					60
	C10	SYBR	GAPDH	Unkn-12	DMC2		22.68	22.7666	0.0750375					60
	C11	SYBR	GAPDH	Unkn-12	DMC2		22.8083	22.7666	0.0750375					60
	C12	SYBR	GAPDH	Unkn-12	DMC2		22.8115	22.7666	0.0750375					60
	D01	SYBR	GRF40	Unkn-13	WT2		28.3505	28.5682	0.260774					60
	D02	SYBR	GRF40	Unkn-13	WT2		28.8573	28.5682	0.260774					60
	D03	SYBR	GRF40	Unkn-13	WT2		28.497	28.5682	0.260774					60
	D04	SYBR	GRF40	Unkn-14	DMC2		29.4011	29.3253	0.0852858					60
	D05	SYBR	GRF40	Unkn-14	DMC2		29.3418	29.3253	0.0852858					60
	D06	SYBR	GRF40	Unkn-14	DMC2		29.2329	29.3253	0.0852858					60
	D07	SYBR	GRF34	Unkn-15	WT2		31.0295	30.8631	0.224573					60
	D08	SYBR	GRF34	Unkn-15	WT2		30.9521	30.8631	0.224573					60
	D09	SYBR	GRF34	Unkn-15	WT2		30.6076	30.8631	0.224573					60
	D10	SYBR	GRF34	Unkn-16	DMC2		31.1593	31.2251	0.229355					60
	D11	SYBR	GRF34	Unkn-16	DMC2		31.0359	31.2251	0.229355					60
	D12	SYBR	GRF34	Unkn-16	DMC2		31.4802	31.2251	0.229355					60
	E01	SYBR	GRF43	Unkn-17	WT2		33.5094	33.9303	0.364845					60
	E02	SYBR	GRF43	Unkn-17	WT2		34.1242	33.9303	0.364845					60
	E03	SYBR	GRF43	Unkn-17	WT2		34.1572	33.9303	0.364845					60
	E04	SYBR	GRF43	Unkn-18	DMC2		34.3348	34.4391	0.112473					60
	E05	SYBR	GRF43	Unkn-18	DMC2		34.4242	34.4391	0.112473					60
	E06	SYBR	GRF43	Unkn-18	DMC2		34.5583	34.4391	0.112473					60
	E07	SYBR	GRF38	Unkn-19	WT2		34.0626	34.0048	0.15259					60
	E08	SYBR	GRF38	Unkn-19	WT2		34.12	34.0048	0.15259					60
	E09	SYBR	GRF38	Unkn-19	WT2		33.8317	34.0048	0.15259					60
	E10	SYBR	GRF38	Unkn-20	DMC2		33.6996	33.9173	0.49284					60
	E11	SYBR	GRF38	Unkn-20	DMC2		34.4815	33.9173	0.49284					60
	E12	SYBR	GRF38	Unkn-20	DMC2		33.5709	33.9173	0.49284					60
	F01	SYBR	GAPDH	Unkn-21	WT3		22.6056	22.3347	0.23556					60
	F02	SYBR	GAPDH	Unkn-21	WT3		22.1785	22.3347	0.23556					60
	F03	SYBR	GAPDH	Unkn-21	WT3		22.2199	22.3347	0.23556					60
	F04	SYBR	GAPDH	Unkn-22	DMC3		22.1576	22.2035	0.0840769					60
	F05	SYBR	GAPDH	Unkn-22	DMC3		22.1522	22.2035	0.0840769					60
	F06	SYBR	GAPDH	Unkn-22	DMC3		22.3005	22.2035	0.0840769					60
	F07	SYBR	GRF40	Unkn-23	WT3		28.1776	28.5052	0.310142					60
	F08	SYBR	GRF40	Unkn-23	WT3		28.5437	28.5052	0.310142					60
	F09	SYBR	GRF40	Unkn-23	WT3		28.7943	28.5052	0.310142					60
	F10	SYBR	GRF40	Unkn-24	DMC3		29.6099	29.5513	0.311556					60
	F11	SYBR	GRF40	Unkn-24	DMC3		29.2146	29.5513	0.311556					60
	F12	SYBR	GRF40	Unkn-24	DMC3		29.8294	29.5513	0.311556					60
	G01	SYBR	GRF34	Unkn-25	WT3		32.3802	32.2821	0.139419					60
	G02	SYBR	GRF34	Unkn-25	WT3		32.3435	32.2821	0.139419					60
	G03	SYBR	GRF34	Unkn-25	WT3		32.1225	32.2821	0.139419					60
	G04	SYBR	GRF34	Unkn-26	DMC3		30.2039	30.3739	0.185945					60
	G05	SYBR	GRF34	Unkn-26	DMC3		30.5724	30.3739	0.185945					60
	G06	SYBR	GRF34	Unkn-26	DMC3		30.3454	30.3739	0.185945					60
	G07	SYBR	GRF43	Unkn-27	WT3		33.5379	33.4655	0.234687					60
	G08	SYBR	GRF43	Unkn-27	WT3		33.6554	33.4655	0.234687					60
	G09	SYBR	GRF43	Unkn-27	WT3		33.2031	33.4655	0.234687					60
	G10	SYBR	GRF43	Unkn-28	DMC3		32.2056	32.3807	0.397391					60
	G11	SYBR	GRF43	Unkn-28	DMC3		32.101	32.3807	0.397391					60
	G12	SYBR	GRF43	Unkn-28	DMC3		32.8356	32.3807	0.397391					60
	H01	SYBR	GRF38	Unkn-29	WT3		33.4019	33.6963	0.326484					60
	H02	SYBR	GRF38	Unkn-29	WT3		33.6396	33.6963	0.326484					60
	H03	SYBR	GRF38	Unkn-29	WT3		34.0474	33.6963	0.326484					60
	H04	SYBR	GRF38	Unkn-30	DMC3		33.2671	33.519	0.22154					60
	H05	SYBR	GRF38	Unkn-30	DMC3		33.6838	33.519	0.22154					60
	H06	SYBR	GRF38	Unkn-30	DMC3		33.6061	33.519	0.22154					60
