# Supplementary material for: Key wheat GRF genes constraining wheat tillering of mutant dmc
Source: PeerJ. 2021 Apr 8;9:e11235. doi: 10.7717/peerj.11235 (PMC8038642; doi:10.7717/peerj.11235)
Supplement: Supplemental Information 1 [file peerj-09-11235-s001.zip › supplementary file 1/The raw data for qPT-PCR/Figure 9/5,6.xlsx]

## Sheet: 0
	Well	Fluor	Target	Content	Sample	Biological Set Name	Cq	Cq Mean	Cq Std. Dev	Starting Quantity (SQ)	Log Starting Quantity	SQ Mean	SQ Std. Dev	Set Point	Well Note
	A01	SYBR	GAPDH	Unkn-01	WT1		21.5705	21.7647	0.229377					60
	A02	SYBR	GAPDH	Unkn-01	WT1		22.0178	21.7647	0.229377					60
	A03	SYBR	GAPDH	Unkn-01	WT1		21.706	21.7647	0.229377					60
	A04	SYBR	GAPDH	Unkn-02	DMC1		25.2739	25.3154	0.196335					60
	A05	SYBR	GAPDH	Unkn-02	DMC1		25.5291	25.3154	0.196335					60
	A06	SYBR	GAPDH	Unkn-02	DMC1		25.1431	25.3154	0.196335					60
	A07	SYBR	GRF5	Unkn-03	WT1		27.5582	27.7319	0.203832					60
	A08	SYBR	GRF5	Unkn-03	WT1		27.9563	27.7319	0.203832					60
	A09	SYBR	GRF5	Unkn-03	WT1		27.6811	27.7319	0.203832					60
	A10	SYBR	GRF5	Unkn-04	DMC1		32.0216	32.1891	0.250527					60
	A11	SYBR	GRF5	Unkn-04	DMC1		32.0687	32.1891	0.250527					60
	A12	SYBR	GRF5	Unkn-04	DMC1		32.4771	32.1891	0.250527					60
	B01	SYBR	GRF6	Unkn-05	WT1		29.332	29.1599	0.159275					60
	B02	SYBR	GRF6	Unkn-05	WT1		29.1301	29.1599	0.159275					60
	B03	SYBR	GRF6	Unkn-05	WT1		29.0176	29.1599	0.159275					60
	B04	SYBR	GRF6	Unkn-06	DMC1		33.1186	33.1932	0.0674289					60
	B05	SYBR	GRF6	Unkn-06	DMC1		33.2112	33.1932	0.0674289					60
	B06	SYBR	GRF6	Unkn-06	DMC1		33.2498	33.1932	0.0674289					60
	B07	SYBR	GAPDH	Unkn-07	WT2		20.8671	20.8037	0.0564124					60
	B08	SYBR	GAPDH	Unkn-07	WT2		20.7847	20.8037	0.0564124					60
	B09	SYBR	GAPDH	Unkn-07	WT2		20.7592	20.8037	0.0564124					60
	B10	SYBR	GAPDH	Unkn-08	DMC2		21.9599	22.0118	0.154273					60
	B11	SYBR	GAPDH	Unkn-08	DMC2		22.1853	22.0118	0.154273					60
	B12	SYBR	GAPDH	Unkn-08	DMC2		21.8901	22.0118	0.154273					60
	C01	SYBR	GRF5	Unkn-09	WT2		26.8807	26.7162	0.169969					60
	C02	SYBR	GRF5	Unkn-09	WT2		26.7266	26.7162	0.169969					60
	C03	SYBR	GRF5	Unkn-09	WT2		26.5413	26.7162	0.169969					60
	C04	SYBR	GRF5	Unkn-10	DMC2		28.2056	28.1611	0.0541159					60
	C05	SYBR	GRF5	Unkn-10	DMC2		28.1769	28.1611	0.0541159					60
	C06	SYBR	GRF5	Unkn-10	DMC2		28.1009	28.1611	0.0541159					60
	C07	SYBR	GRF6	Unkn-11	WT2		28.6399	28.7267	0.0997122					60
	C08	SYBR	GRF6	Unkn-11	WT2		28.8356	28.7267	0.0997122					60
	C09	SYBR	GRF6	Unkn-11	WT2		28.7047	28.7267	0.0997122					60
	C10	SYBR	GRF6	Unkn-12	DMC2		29.9682	30.173	0.179413					60
	C11	SYBR	GRF6	Unkn-12	DMC2		30.2485	30.173	0.179413					60
	C12	SYBR	GRF6	Unkn-12	DMC2		30.3023	30.173	0.179413					60
	D01	SYBR	GAPDH	Unkn-13	WT3		19.9066	19.9286	0.0448877					60
	D02	SYBR	GAPDH	Unkn-13	WT3		19.9803	19.9286	0.0448877					60
	D03	SYBR	GAPDH	Unkn-13	WT3		19.8991	19.9286	0.0448877					60
	D04	SYBR	GAPDH	Unkn-14	DMC3		21.1904	21.1342	0.089482					60
	D05	SYBR	GAPDH	Unkn-14	DMC3		21.031	21.1342	0.089482					60
	D06	SYBR	GAPDH	Unkn-14	DMC3		21.1812	21.1342	0.089482					60
	D07	SYBR	GRF5	Unkn-15	WT3		26.3963	26.2334	0.147441					60
	D08	SYBR	GRF5	Unkn-15	WT3		26.1091	26.2334	0.147441					60
	D09	SYBR	GRF5	Unkn-15	WT3		26.1947	26.2334	0.147441					60
	D10	SYBR	GRF5	Unkn-16	DMC3		26.9571	26.9099	0.209979					60
	D11	SYBR	GRF5	Unkn-16	DMC3		27.0922	26.9099	0.209979					60
	D12	SYBR	GRF5	Unkn-16	DMC3		26.6803	26.9099	0.209979					60
	E01	SYBR	GRF6	Unkn-17	WT3		29.0342	28.7949	0.286074					60
	E02	SYBR	GRF6	Unkn-17	WT3		28.8724	28.7949	0.286074					60
	E03	SYBR	GRF6	Unkn-17	WT3		28.478	28.7949	0.286074					60
	E04	SYBR	GRF6	Unkn-18	DMC3		28.4442	28.641	0.184561					60
	E05	SYBR	GRF6	Unkn-18	DMC3		28.8102	28.641	0.184561					60
	E06	SYBR	GRF6	Unkn-18	DMC3		28.6687	28.641	0.184561					60
