# Supplementary material for: Key wheat GRF genes constraining wheat tillering of mutant dmc
Source: PeerJ. 2021 Apr 8;9:e11235. doi: 10.7717/peerj.11235 (PMC8038642; doi:10.7717/peerj.11235)
Supplement: Supplemental Information 1 [file peerj-09-11235-s001.zip › supplementary file 1/The raw data for qPT-PCR/Figure 9/773,757.xlsx]

## Sheet: 0
	Well	Fluor	Target	Content	Sample	Biological Set Name	Cq	Cq Mean	Cq Std. Dev	Starting Quantity (SQ)	Log Starting Quantity	SQ Mean	SQ Std. Dev	Set Point	Well Note
	A01	SYBR	GAPDH	Unkn-01	WT1		22.1123	22.0624	0.179747					60
	A02	SYBR	GAPDH	Unkn-01	WT1		21.863	22.0624	0.179747					60
	A03	SYBR	GAPDH	Unkn-01	WT1		22.212	22.0624	0.179747					60
	A04	SYBR	GAPDH	Unkn-02	DMC1		23.2035	23.2736	0.101676					60
	A05	SYBR	GAPDH	Unkn-02	DMC1		23.3902	23.2736	0.101676					60
	A06	SYBR	GAPDH	Unkn-02	DMC1		23.227	23.2736	0.101676					60
	B01	SYBR	773	Unkn-05	WT1		28.3541	28.3946	0.149664					60
	B02	SYBR	773	Unkn-05	WT1		28.2693	28.3946	0.149664					60
	B03	SYBR	773	Unkn-05	WT1		28.5603	28.3946	0.149664					60
	B04	SYBR	773	Unkn-06	DMC1		31.9395	32.1263	0.262877					60
	B05	SYBR	773	Unkn-06	DMC1		32.4269	32.1263	0.262877					60
	B06	SYBR	773	Unkn-06	DMC1		32.0125	32.1263	0.262877					60
	B07	SYBR	757	Unkn-07	WT1		33.1947	33.3742	0.236568					60
	B08	SYBR	757	Unkn-07	WT1		33.6423	33.3742	0.236568					60
	B09	SYBR	757	Unkn-07	WT1		33.2857	33.3742	0.236568					60
	B10	SYBR	757	Unkn-08	DMC1		34.8412	34.7204	0.208117					60
	B11	SYBR	757	Unkn-08	DMC1		34.8399	34.7204	0.208117					60
	B12	SYBR	757	Unkn-08	DMC1		34.4801	34.7204	0.208117					60
	C07	SYBR	GAPDH	Unkn-11	WT2		21.6397	21.6518	0.0340271					60
	C08	SYBR	GAPDH	Unkn-11	WT2		21.6902	21.6518	0.0340271					60
	C09	SYBR	GAPDH	Unkn-11	WT2		21.6255	21.6518	0.0340271					60
	C10	SYBR	GAPDH	Unkn-12	DMC2		22.0124	22.3877	0.371973					60
	C11	SYBR	GAPDH	Unkn-12	DMC2		22.3943	22.3877	0.371973					60
	C12	SYBR	GAPDH	Unkn-12	DMC2		22.7563	22.3877	0.371973					60
	D07	SYBR	773	Unkn-15	WT2		31.3985	31.4341	0.238646					60
	D08	SYBR	773	Unkn-15	WT2		31.2153	31.4341	0.238646					60
	D09	SYBR	773	Unkn-15	WT2		31.6886	31.4341	0.238646					60
	D10	SYBR	773	Unkn-16	DMC2		31.3691	31.1749	0.254312					60
	D11	SYBR	773	Unkn-16	DMC2		31.2686	31.1749	0.254312					60
	D12	SYBR	773	Unkn-16	DMC2		30.887	31.1749	0.254312					60
	E01	SYBR	757	Unkn-17	WT2		34.0032	33.9946	0.387508					60
	E02	SYBR	757	Unkn-17	WT2		34.3777	33.9946	0.387508					60
	E03	SYBR	757	Unkn-17	WT2		33.6028	33.9946	0.387508					60
	E04	SYBR	757	Unkn-18	DMC2		33.681	33.7093	0.247093					60
	E05	SYBR	757	Unkn-18	DMC2		33.4776	33.7093	0.247093					60
	E06	SYBR	757	Unkn-18	DMC2		33.9694	33.7093	0.247093					60
	F01	SYBR	GAPDH	Unkn-21	WT3		21.7986	21.7675	0.0577305					60
	F02	SYBR	GAPDH	Unkn-21	WT3		21.803	21.7675	0.0577305					60
	F03	SYBR	GAPDH	Unkn-21	WT3		21.7009	21.7675	0.0577305					60
	F04	SYBR	GAPDH	Unkn-22	DMC3		21.504	21.5537	0.0767838					60
	F05	SYBR	GAPDH	Unkn-22	DMC3		21.515	21.5537	0.0767838					60
	F06	SYBR	GAPDH	Unkn-22	DMC3		21.6422	21.5537	0.0767838					60
	G01	SYBR	773	Unkn-25	WT3		29.2448	29.4116	0.238819					60
	G02	SYBR	773	Unkn-25	WT3		29.6852	29.4116	0.238819					60
	G03	SYBR	773	Unkn-25	WT3		29.3047	29.4116	0.238819					60
	G04	SYBR	773	Unkn-26	DMC3		30.4864	30.6038	0.137235					60
	G05	SYBR	773	Unkn-26	DMC3		30.5704	30.6038	0.137235					60
	G06	SYBR	773	Unkn-26	DMC3		30.7547	30.6038	0.137235					60
	G07	SYBR	757	Unkn-27	WT3		33.5725	34.0461	0.41249					60
	G08	SYBR	757	Unkn-27	WT3		34.2391	34.0461	0.41249					60
	G09	SYBR	757	Unkn-27	WT3		34.3267	34.0461	0.41249					60
	G10	SYBR	757	Unkn-28	DMC3		33.3849	33.3238	0.118116					60
	G11	SYBR	757	Unkn-28	DMC3		33.1877	33.3238	0.118116					60
	G12	SYBR	757	Unkn-28	DMC3		33.3989	33.3238	0.118116					60
