# Supplementary material for: Key wheat GRF genes constraining wheat tillering of mutant dmc
Source: PeerJ. 2021 Apr 8;9:e11235. doi: 10.7717/peerj.11235 (PMC8038642; doi:10.7717/peerj.11235)
Supplement: Supplemental Information 1 [file peerj-09-11235-s001.zip › supplementary file 1/The raw data for qPT-PCR/Figure 9/9,15,16,28.xlsx]

## Sheet: 0
	Well	Fluor	Target	Content	Sample	Biological Set Name	Cq	Cq Mean	Cq Std. Dev	Starting Quantity (SQ)	Log Starting Quantity	SQ Mean	SQ Std. Dev	Set Point	Well Note
	A01	SYBR	GAPDH	Unkn-01	WT1		25.4565	25.6568	0.175152					60
	A02	SYBR	GAPDH	Unkn-01	WT1		25.7321	25.6568	0.175152					60
	A03	SYBR	GAPDH	Unkn-01	WT1		25.7816	25.6568	0.175152					60
	A04	SYBR	GAPDH	Unkn-02	DMC1		22.0059	22.0093	0.0940456					60
	A05	SYBR	GAPDH	Unkn-02	DMC1		21.917	22.0093	0.0940456					60
	A06	SYBR	GAPDH	Unkn-02	DMC1		22.105	22.0093	0.0940456					60
	A07	SYBR	GRF9	Unkn-03	WT1		31.615	31.5388	0.329731					60
	A08	SYBR	GRF9	Unkn-03	WT1		31.8237	31.5388	0.329731					60
	A09	SYBR	GRF9	Unkn-03	WT1		31.1776	31.5388	0.329731					60
	A10	SYBR	GRF9	Unkn-04	DMC1		29.5774	29.6724	0.156461					60
	A11	SYBR	GRF9	Unkn-04	DMC1		29.5868	29.6724	0.156461					60
	A12	SYBR	GRF9	Unkn-04	DMC1		29.853	29.6724	0.156461					60
	B01	SYBR	GRF15	Unkn-05	WT1		31.1953	31.0799	0.234939					60
	B02	SYBR	GRF15	Unkn-05	WT1		30.8096	31.0799	0.234939					60
	B03	SYBR	GRF15	Unkn-05	WT1		31.2348	31.0799	0.234939					60
	B04	SYBR	GRF15	Unkn-06	DMC1		28.0168	28.1142	0.106197					60
	B05	SYBR	GRF15	Unkn-06	DMC1		28.2274	28.1142	0.106197					60
	B06	SYBR	GRF15	Unkn-06	DMC1		28.0983	28.1142	0.106197					60
	B07	SYBR	GRF16	Unkn-07	WT1		30.7056	30.4001	0.264838					60
	B08	SYBR	GRF16	Unkn-07	WT1		30.2354	30.4001	0.264838					60
	B09	SYBR	GRF16	Unkn-07	WT1		30.2593	30.4001	0.264838					60
	B10	SYBR	GRF16	Unkn-08	DMC1		28.6081	28.4635	0.160953					60
	B11	SYBR	GRF16	Unkn-08	DMC1		28.2901	28.4635	0.160953					60
	B12	SYBR	GRF16	Unkn-08	DMC1		28.4924	28.4635	0.160953					60
	C01	SYBR	GRF28	Unkn-09	WT1		24.3134	24.394	0.0964848					60
	C02	SYBR	GRF28	Unkn-09	WT1		24.3678	24.394	0.0964848					60
	C03	SYBR	GRF28	Unkn-09	WT1		24.5009	24.394	0.0964848					60
	C04	SYBR	GRF28	Unkn-10	DMC1		23.9301	24.1522	0.193064					60
	C05	SYBR	GRF28	Unkn-10	DMC1		24.2471	24.1522	0.193064					60
	C06	SYBR	GRF28	Unkn-10	DMC1		24.2795	24.1522	0.193064					60
	C07	SYBR	GAPDH	Unkn-11	WT2		21.2923	21.2559	0.125026					60
	C08	SYBR	GAPDH	Unkn-11	WT2		21.1167	21.2559	0.125026					60
	C09	SYBR	GAPDH	Unkn-11	WT2		21.3586	21.2559	0.125026					60
	C10	SYBR	GAPDH	Unkn-12	DMC2		22.3169	22.49	0.156761					60
	C11	SYBR	GAPDH	Unkn-12	DMC2		22.6224	22.49	0.156761					60
	C12	SYBR	GAPDH	Unkn-12	DMC2		22.5307	22.49	0.156761					60
	D01	SYBR	GRF9	Unkn-13	WT2		28.5307	28.4917	0.103068					60
	D02	SYBR	GRF9	Unkn-13	WT2		28.5695	28.4917	0.103068					60
	D03	SYBR	GRF9	Unkn-13	WT2		28.3748	28.4917	0.103068					60
	D04	SYBR	GRF9	Unkn-14	DMC2		28.0623	28.1054	0.0593318					60
	D05	SYBR	GRF9	Unkn-14	DMC2		28.1731	28.1054	0.0593318					60
	D06	SYBR	GRF9	Unkn-14	DMC2		28.0808	28.1054	0.0593318					60
	D07	SYBR	GRF15	Unkn-15	WT2		27.4287	27.4888	0.0542563					60
	D08	SYBR	GRF15	Unkn-15	WT2		27.5343	27.4888	0.0542563					60
	D09	SYBR	GRF15	Unkn-15	WT2		27.5033	27.4888	0.0542563					60
	D10	SYBR	GRF15	Unkn-16	DMC2		26.9847	27.3232	0.317131					60
	D11	SYBR	GRF15	Unkn-16	DMC2		27.3715	27.3232	0.317131					60
	D12	SYBR	GRF15	Unkn-16	DMC2		27.6134	27.3232	0.317131					60
	E01	SYBR	GRF16	Unkn-17	WT2		27.6966	27.6923	0.150114					60
	E02	SYBR	GRF16	Unkn-17	WT2		27.8402	27.6923	0.150114					60
	E03	SYBR	GRF16	Unkn-17	WT2		27.5401	27.6923	0.150114					60
	E04	SYBR	GRF16	Unkn-18	DMC2		28.064	28.0865	0.024427					60
	E05	SYBR	GRF16	Unkn-18	DMC2		28.0831	28.0865	0.024427					60
	E06	SYBR	GRF16	Unkn-18	DMC2		28.1125	28.0865	0.024427					60
	E07	SYBR	GRF28	Unkn-19	WT2		24.1908	24.1807	0.0411071					60
	E08	SYBR	GRF28	Unkn-19	WT2		24.2158	24.1807	0.0411071					60
	E09	SYBR	GRF28	Unkn-19	WT2		24.1354	24.1807	0.0411071					60
	E10	SYBR	GRF28	Unkn-20	DMC2		24.5544	24.6334	0.108322					60
	E11	SYBR	GRF28	Unkn-20	DMC2		24.7569	24.6334	0.108322					60
	E12	SYBR	GRF28	Unkn-20	DMC2		24.5891	24.6334	0.108322					60
	F01	SYBR	GAPDH	Unkn-21	WT3		20.443	20.359	0.128373					60
	F02	SYBR	GAPDH	Unkn-21	WT3		20.4228	20.359	0.128373					60
	F03	SYBR	GAPDH	Unkn-21	WT3		20.2113	20.359	0.128373					60
	F04	SYBR	GAPDH	Unkn-22	DMC3		21.5226	21.5144	0.0631236					60
	F05	SYBR	GAPDH	Unkn-22	DMC3		21.4475	21.5144	0.0631236					60
	F06	SYBR	GAPDH	Unkn-22	DMC3		21.573	21.5144	0.0631236					60
	F07	SYBR	GRF9	Unkn-23	WT3		28.4181	28.3455	0.067492					60
	F08	SYBR	GRF9	Unkn-23	WT3		28.3338	28.3455	0.067492					60
	F09	SYBR	GRF9	Unkn-23	WT3		28.2846	28.3455	0.067492					60
	F10	SYBR	GRF9	Unkn-24	DMC3		28.0936	28.3275	0.422723					60
	F11	SYBR	GRF9	Unkn-24	DMC3		28.0735	28.3275	0.422723					60
	F12	SYBR	GRF9	Unkn-24	DMC3		28.8155	28.3275	0.422723					60
	G01	SYBR	GRF15	Unkn-25	WT3		28.3613	28.4563	0.255538					60
	G02	SYBR	GRF15	Unkn-25	WT3		28.7458	28.4563	0.255538					60
	G03	SYBR	GRF15	Unkn-25	WT3		28.2619	28.4563	0.255538					60
	G04	SYBR	GRF15	Unkn-26	DMC3		27.0945	27.3187	0.355585					60
	G05	SYBR	GRF15	Unkn-26	DMC3		27.7287	27.3187	0.355585					60
	G06	SYBR	GRF15	Unkn-26	DMC3		27.133	27.3187	0.355585					60
	G07	SYBR	GRF16	Unkn-27	WT3		26.6177	26.775	0.196486					60
	G08	SYBR	GRF16	Unkn-27	WT3		26.7121	26.775	0.196486					60
	G09	SYBR	GRF16	Unkn-27	WT3		26.9952	26.775	0.196486					60
	G10	SYBR	GRF16	Unkn-28	DMC3		28.2787	28.1623	0.382499					60
	G11	SYBR	GRF16	Unkn-28	DMC3		28.4731	28.1623	0.382499					60
	G12	SYBR	GRF16	Unkn-28	DMC3		27.7352	28.1623	0.382499					60
	H01	SYBR	GRF28	Unkn-29	WT3		22.1813	21.9497	0.239361					60
	H02	SYBR	GRF28	Unkn-29	WT3		21.9647	21.9497	0.239361					60
	H03	SYBR	GRF28	Unkn-29	WT3		21.7032	21.9497	0.239361					60
	H04	SYBR	GRF28	Unkn-30	DMC3		24.0982	24.2108	0.0991669					60
	H05	SYBR	GRF28	Unkn-30	DMC3		24.2854	24.2108	0.0991669					60
	H06	SYBR	GRF28	Unkn-30	DMC3		24.2486	24.2108	0.0991669					60
